# Supplementary material for: Identification of subtypes of hepatocellular carcinoma and screening of prognostic molecular diagnostic markers based on cell adhesion molecule related genes
Source: Front Genet. 2022 Nov 22;13:1042540. doi: 10.3389/fgene.2022.1042540 (PMC9723242; doi:10.3389/fgene.2022.1042540)
Supplement: Supplementary file 5 [file Table1.XLSX]

## Sheet: common genes
58 Common genes
Genes
HLA-DRA
HLA-DRB1
AQP9
CYBA
SPINT1
HAL
HPR
DCXR
QSOX1
SPINT2
CDH1
SLC27A5
KNG1
CES2
CCL16
NAGS
ASPDH
CPN2
SPHK1
ACSM2A
APOC3
DCXR-DT
TIMP1
MAT1A
ENSG00000251164
LDHD
SLC6A12
ABCB4
BHMT2
SULT2A1
AADAC
HPD
PTGR1
LINC01485
LCN2
HAO1
ADH1B
FMO3
PRR15L
GLYAT
LINC00844
PAH
APOA5
CYP8B1
TRNP1
ABCB11
APOA1
SLC22A7
HP
OTC
GPX2
ADH4
CFHR5
LECT2
CYP2C9
SAA2-SAA4
SAA1
CRP

## Sheet: cluster 2 vs. cluster 1
DEGs between cluster 1 and cluster 2
Gene
COTL1
RAC2
APOBEC3C
LAPTM5
CTTNBP2NL
HLA-DOA
CDR2L
CD53
PHLDB1
RAB31
CTBP2
SYK
ARHGDIB
SLC7A7
WIPF1
PMEPA1
KIRREL1
HLA-DMB
UCP2
SPI1
IQGAP1
HLA-DQA1
CYBB
GLIPR2
ABR
PTAFR
AXL
RBMS2
GLIS3
SLC9A1
C1QB
CDH6
HDAC7
GABBR1
IL18
IL2RG
VCAN
GMIP
NAPSB
HLA-DPB1
MRC2
C1QC
C1QA
RNASE6
FZD1
SFXN3
IGHGP
LBH
FGL2
NCK2
JAG1
TMEM51
VTCN1
LGALS9
ANTXR1
ITIH5
COL16A1
ALOX5AP
MS4A6A
TGFB3
GPX8
FUT4
IGHG3
CSF1R
FNDC1
MTCL1
SEL1L3
MTHFD2
COL5A1
RGS1
IGKC
TUBB6
KIF3C
HLA-DRA
AGAP2-AS1
ADCY3
SCD5
TPM4
EDNRA
LAMB1
MICAL1
SCTR
TUBA1A
IGKV3-11
ARL4C
IGKV3-20
PACS1
IGHG2
SRGN
CXCR4
JCHAIN
CHST3
IGLV3-25
FLNA
CLIC6
IGLC3
PMP22
IGHG1
MYOF
SEMA3C
LAMC2
HLA-DPA1
IGLC2
CD74
MYO10
CERCAM
PFKFB3
COL1A2
SDC3
IGKV3-15
ELF4
ZSWIM4
PAPLN
IGKV1-5
SLC44A2
SPON1
UNC13D
TGFA
SLC6A6
TMEM132A
PKM
FHOD1
VCL
FAM117B
ITPR3
S100A11
ITGA3
FBLIM1
FPR3
RARG
SYT13
KCTD12
ADGRE5
TMSB4X
ARHGEF25
CYS1
PPP1R18
PLAUR
PXDN
TMEM159
MARVELD1
HLA-DRB1
S100A4
RASSF8
PLEKHA2
DPYSL3
COL6A3
LXN
F3
VIM
ARHGEF17
IGLV1-44
COL10A1
SEPTIN2
IGHV3-21
FGFR1
PRKX
MMP14
STING1
COL1A1
IGLV2-23
MFSD6
IGKV4-1
FCGR3A
MSRB3
MXRA8
ENDOD1
ID4
IGHV3-30
COL3A1
PLCD3
NBEAL2
AC010547.2
TIMP2
SPRED1
LPAR2
MMP9
GSTP1
CMTM3
IGKV1-27
PDLIM7
IGHV3-23
TOR4A
GUCY1A1
IGLV2-14
IGLV1-40
GPNMB
BICC1
NIBAN2
KRT80
SULF1
CHD3
IFI16
HTRA3
EPHA1
ADGRA2
SFRP5
ALOX5
DLG3
RGS2
DBN1
AC104083.1
PLAU
PLEKHB2
FA2H
MYLIP
GUCY1B1
HLA-DRB6
ANXA3
FXYD5
AQP9
BHLHE41
ABCC1
IGHV1-69D
NCEH1
IGHV1-18
ADAMTS2
CHST4
MXRA5
PROM1
ISLR
TP53I11
POSTN
EPHA3
CYBA
FGFR2
MFSD10
CLIP3
PKHD1
ADGRG1
IGHV4-39
EMP3
GPR183
ZDHHC1
IGHG4
PDP1
RHOV
THBS2
MAP7D1
IGLV3-21
ECM1
SPINT1
NEO1
TLCD3A
SCRN1
GPRIN2
UCA1
HLA-DQB2
IGLV6-57
LTB
NFE2L3
GEM
ITGB4
CFTR
IGLV3-1
PKD2
FMOD
PRSS22
AKAP7
IGHV5-51
COL12A1
NOTCH1
SERPINC1
HAL
PRSS23
IGLV1-51
ARMCX2
CREB3L1
HEG1
TGFB2
ANO9
FBN1
CD248
DUSP4
GLS
ZDHHC7
IGHJ3
IGHA1
IGHM
LPCAT4
SYDE1
IGLV3-19
HPR
TGFB1
MMP2
IGKV1-9
RTL6
IGHV1-46
LOXL1
RNF145
SOX4
DCXR
PELI1
PTGIS
S100A6
COL4A2
LYPD6B
IGLV4-69
KRT19
IGHV3-74
MOXD1
FZD7
B3GNT9
FJX1
IGHV3-33
CSGALNACT1
PAMR1
RGS4
LIMCH1
UNC5B
ADAMTS9
FSCN1
RCC2
ZBTB4
PLTP
SLC34A2
RUSC2
QSOX1
DDR1
SELENBP1
IGHV3-15
PFKP
TNFRSF21
SGPP2
SH3RF1
SERPINH1
IGHV4-34
CPXM1
MMP7
PNMA1
SLC4A3
PROC
MFAP2
LIF
WWTR1
PEBP1
TBC1D9
HEYL
BASP1
PLXNA1
SEMA6A
CTSK
VEPH1
KCNJ16
EPHX1
SINHCAF
LDHB
IGHV4-59
LAMP5
WNT7B
TSPAN15
LIMK1
C6orf132
TC2N
MAPRE1
HID1
B4GALT5
OLFML3
SLC7A1
VASP
ADRA2A
HNF1B
ITGA2
CHST11
EMILIN1
LUM
EPS8L1
C15orf39
PLAT
SELENON
TMC6
IFT57
F2R
SH2D3A
IGLV2-11
EZR
LAMA5
SLC12A2
PDGFD
LOXL2
TACSTD2
PPP1R9B
YBX3
NRARP
CTNND2
CRISPLD2
TMSB10
CTXN1
EFEMP2
ELOVL7
MDFI
NRP1
COL6A2
CTHRC1
DCDC2
ARNT2
TCEAL3
HAND2
SPINT2
TPPP3
DRAM1
CDO1
ANXA4
HUNK
LTBP2
GYPC
HOMER3
GLYCTK
ACSM2B
OSMR
NOTCH3
CTSC
ADH6
SLC27A5
LRFN4
CAPG
AEBP1
SNAI1
IGLV1-47
CLEC11A
CHSY1
WNK2
IMPDH1
STMN2
ELK3
BGN
CCL2
CCDC9B
MGAT5
IGHV3-11
GPRC5B
STX3
TMEM119
COL9A2
AC020916.1
COL14A1
SLC47A1
SULF2
GPC4
RASA3
COL4A1
SLC38A3
FKBP10
SNAP25
COL5A2
MARCKS
VANGL2
SMARCD3
FMNL2
PDGFRA
SRPX2
RTL8B
PRELP
TAX1BP3
ASPN
PAQR5
APOC1
MLXIPL
TRIP10
CDCP1
TEAD2
SORD
CYB5A
ATP1A1
TWSG1
FOSL2
ASAP1
C1orf116
PRKAR1B-AS2
IGHV1-2
PIPOX
FUOM
CCN3
PODN
KNG1
HLA-DRB5
KLF15
MUC6
ETS1
CES2
CES1
ITGAV
FSTL1
SLFN13
ISYNA1
METRNL
PRAP1
CAVIN1
IGHV1-24
AGRN
CCL16
CYP27A1
PLSCR1
LTBP4
AL355102.4
SPARC
F2
MPZL1
IGHV4-31
LRRC32
APP
TF
EHF
AC087482.1
MGP
IGLV8-61
SH3YL1
SARDH
OLFML2B
LAMA2
NAGS
EPHB6
CYP4F3
HK1
CLSTN1
FHL3
C4BPB
BACE2
CLDN10
GLIS2
IGHA2
FIBIN
HJV
PCK2
CRIM1
HIF1A
CSF1
RBP4
ASPDH
ALDH1L1
DCN
SPINT1-AS1
TEAD4
MFGE8
C1QTNF1
DUSP5
P3H3
CCDC80
ASAH1
DSG2
HES4
CXCL6
ID3
SLC1A5
CPN2
ADAM9
SPHK1
ACSM2A
JAG2
CYP2D6
OSGIN1
RAB11FIP5
ATN1
ACOX2
HLA-DQA2
MCAM
SRPX
CDHR5
MST1
RTP3
COMP
RAB25
FILIP1L
APOC2
KCNQ1
PAM
C2
PTPRM
APOC4-APOC2
RCAN2
KRT7
IGFBP6
CD24
ANXA1
APOC3
TACC1
USH1C
MMP11
SEC14L2
NES
DCXR-DT
CHAD
DAO
RGN
THY1
LIMA1
B3GNT7
MEGF6
C12orf75
CD44
LHFPL6
APOE
EVC
IFNGR2
EFEMP1
AHSG
HSPG2
KLF5
TIMP1
LDOC1
CCDC3
SLC38A1
TMSB4XP8
ARMCX1
ARL14
ENO2
RBPMS
APOA2
FAM171A1
MAT1A
BDH1
TMC4
LTBP1
ENSG00000251164
ALKAL2
SERPIND1
NR1I3
AQP1
PPP1R15A
GGT5
ANXA5
TNC
HAAO
MAPK13
DBH-AS1
CXCL14
MARCKSL1
UPB1
ENHO
AGXT
PIP4P2
AGMO
TINAGL1
MUC1
ALDH2
TFPI2
ATP1B3
EHHADH
NUAK2
OXER1
CLCF1
EFNB2
NXN
CRYL1
LDHD
ITIH3
CD93
CPB2
SLC6A12
SPNS2
ADAMTS1
TM7SF2
KCNE4
CAV1
PFKFB1
FHL2
ETNK2
ESPN
RAB34
RAB3IL1
LPCAT1
F10
ABCB4
BHMT2
AZGP1P1
TNFAIP2
IGSF3
SOD3
DAB2
THBS1
PLBD1
MYL9
COL6A1
RAI2
METTL7A
NBL1
EDN1
ASGR1
PROCR
SPART
SFRP4
TNFRSF19
NCS1
CCN2
TAGLN
PODXL
CCL15
CYP2J2
IER3
MSN
MYRF
F7
NCF2
MASP2
KLF2
PDGFRB
HGD
SLC39A6
SULT2A1
F12
DMGDH
CCL19
B4GALNT4
AZGP1
HNF4A
NEURL3
AADAC
SMOX
YWHAZ
KCTD17
CCN1
PTGFRN
PTPRS
ITIH1
HPD
RASEF
NPDC1
SH3BGRL
CRABP2
MYH11
LINC01485
CLIP2
FXYD2
TPM2
MFAP4
LCN2
ABHD17C
CXCL12
IGFBP5
ITM2C
KCNK5
DGAT2
RAB20
KHK
QPRT
GOLGA7B
TESC
IGSF23
NRSN2
TFR2
AKR1C4
HAO1
SOCS3
ADH1B
FXYD1
PFKM
EPCAM
SLC4A4
PLK2
ADORA2A-AS1
STMN3
FSTL3
SCTR-AS1
FMO3
RRAD
TM4SF1
TMEM176B
DPYSL2
C4BPA
MTTP
PXMP2
ALDOA
PLP2
IER5L
AC016735.1
EBP
SLC6A1
ITGB1-DT
EPHA2
TTR
LIMK2
RENBP
CFHR2
MDFIC
ANXA13
PRNP
PYCARD
TES
PLA2G12B
APOH
PLG
HAGH
ARMCX3
RBP5
FBLN1
SCCPDH
CYP2D7
STK39
ZG16B
GLYAT
MSMO1
ADORA1
NTN4
CYBRD1
SYT7
PTGDS
SLC16A3
THBD
ESRP1
LINC00844
ANGPTL3
B3GNT3
IGFBP7
PAH
SERPINE2
SERPINA10
ARID3C
ALDH1A1
EVA1A
DNER
ANG
UGT2B10
CYP4F12
AKR1B1
SERPINF2
PKLR
HSPB8
SPP1
A4GALT
TMEM156
SMIM22
CHST13
MYADM
NGFR
CES3
CXCL1
F5
DMKN
CYP4F2
AMBP
CXCL8
BTG2
EHD2
LAD1
CYP4F11
HKDC1
SLC10A1
APOA5
ENPP7
PHLDA1
ENC1
TM6SF2
CYP8B1
TRNP1
TMPRSS6
BX322562.1
ELN
UAP1L1
ABCB11
FBLN2
ANXA2
F13B
CCL25
PKP3
IL27
CYP2A7
TTC39A
CYP2B7P
ALDH6A1
HMGCS2
HSD11B1
HNF4A-AS1
LAMC1
GJA1
AMOTL2
SELENOM
CBX6
BAMBI
F2RL1
ITGB1
CRYAB
RARRES2
PHYH
CAPN6
ANGPTL2
SLC2A2
GPLD1
NPNT
GALK1
C8A
ABAT
A1BG
SLC22A9
INMT
APOA1
MIR135A1
SLC22A7
MISP
CCL21
C11orf96
DKK3
HSD17B6
CAV2
ACSM5
ICAM1
WDR72
ZG16
SERPINA4
GAMT
PRSS8
GALNT18
AC021074.3
MOGAT3
PLPP2
HCN3
TSPO
BAAT
APOM
CYP7A1
FETUB
TMEM176A
LGALS1
AMDHD1
RORC
RAP1GAP
C4orf48
SELENOW
SNX10
TMC5
RNU1-70P
ASNS
DUOX2
CEACAM7
IGFBP3
GLYATL1
LINC01702
HP
UROC1
WLS
GAL3ST1
ABCG5
JUNB
LGALS3
CA9
CYP2A13
TTYH3
PRODH2
SLC2A1
GPAM
PI3
GOLM1
ID1
CXCL5
PON3
FMO5
OTC
TNFRSF11B
FBLN5
LGALS3BP
AC021146.9
ARG1
GRAMD1A
ZNF703
SHD
SLC44A3
BIRC3
XDH
ACTA2
CLDN14
LINC02381
SLC13A5
CYP3A7
CMBL
PGLYRP2
ADM
MYC
GCNT3
TRIM47
HPX
CFHR4
GNMT
VTN
HMGA1
SYNGR1
PITX1
LINC01767
HK2
SOX9
HPN
PTP4A3
ADH4
AC006329.1
SERPINA5
MSC
F11
SRC
NDN
ALDOB
RIDA
CFHR5
EPHX2
SPP2
LYPD1
BHMT
CYP2A6
CCND2P1
LYZ
KIF12
UGT2B4
G6PD
TCEAL9
TM4SF5
DPYS
CLDN15
RBP1
SLC51A
FNDC5
APOB
SHMT1
PROZ
PRG4
ABCG8
NPTX2
APCDD1
FTCD
VSNL1
SERPINF1
IL33
BANF1P2
IFITM1
NTS
CPN1
ADAMTSL2
UCHL1
ANKRD1
TAT
HRG
GCGR
ALB
CACNA1H
ORM2
AGR2
DUOXA2
TUSC3
PTGES
PFN2
FDCSP
PHLDA2
SERPINA11
SLC38A4
GPT
CYP4A22
SLC6A8
LECT2
GSTA7P
KLKB1
GSTA1
GPR88
AC115619.1
GYS2
DIO1
F9
G6PC
AP001783.1
ASGR2
FCN3
ELF3
LY6E
INSIG1
PON1
C8B
NR1I2
CLDN4
AGMAT
H2AW
TMPRSS3
APOF
RDH16
ST14
DPT
ACSL1
CTSE
NXPH4
CYP1B1
FABP1
ALG1L
TCIM
LEAP2
OR2I1P
SAA4
SERPINA6
AC083841.1
TMEM54
ADH1A
ETNPPL
SLCO2B1
SLC51B
WFDC2
GCK
SLC17A2
ACMSD
GLTPD2
CFHR1
GOLT1A
TMEM82
OAT
SLC27A2
CD14
LINC01018
MACROH2A2
CYP2C9
ECHDC3
CYP4A11
FGA
LINC02608
HSD17B14
KRTCAP3
CFB
UGT2B7
FOS
ACOT12
APOC1P1
C7
UNC5CL
NECAB2
FBP1
MST1P2
HSD17B13
C3
EGR1
ORM1
MOGAT2
LOXL4
HSPB6
AKAP12
CPS1
GGT1
PHLDA3
SLCO1B1
ANGPTL8
IGFBP2
AFM
ETV4
REEP6
FGGY
FGG
C3P1
PNMA6A
KRT23
PCSK1N
RAMP1
TTC36
LINC01554
PCK1
SLC39A5
SERPINE1
CYP2B6
HAO2
INHBC
EPS8L3
AC006205.2
DEFB1
NQO1
GPC3
NNMT
CREB3L3
LINC01419
CRP
GSTA2
AKR1D1
SLC22A1
TRIM55
GBA3
ACSM1
FGB
CFHR3
NAT8
CYP17A1
SDS
GBP7
TMEM45B
PAEP
SERPINA7
CKB
THRSP
MT1F
MT1G
HAMP
MUC13
MT1H
SLC25A47
MT1E
XPNPEP2

## Sheet: cluster 3 vs. cluster 1
DEGs between cluster 1 and cluster 3
Gene
COTL1
CD27
CALHM6
SLAMF7
SASH3
GPSM3
ALDH3A1
CLDN2
RAC2
SELPLG
CORO1A
LCK
HAPLN3
JAK3
CD37
ARHGAP9
FERMT3
CD2
CD48
TRAC
MAP4K1
PIK3CD
VAV1
NCKAP1L
MYO1F
TRBV28
CD86
APOBEC3C
CD3E
CCR5
LAPTM5
DOK2
SLAMF8
BIN2
LCP2
CTTNBP2NL
ITGB2
HLA-DOA
HCLS1
TRBC2
RASAL3
CDR2L
CD53
ABI3
PHLDB1
RAB31
SEMA4D
CTBP2
SYK
ARHGAP30
ARHGDIB
SLA
CD52
CYTIP
SLC7A7
CCL5
CD8A
WIPF1
PMEPA1
KIRREL1
RUNX3
HCK
ARHGAP25
HAVCR2
EVI2B
RIPPLY1
LILRB4
HLA-DMB
PILRA
UCP2
SPI1
IQGAP1
HLA-DQA1
TNFSF13B
IGSF6
CYBB
CD3D
GLIPR2
GZMA
LSP1
THEMIS2
ABR
PTAFR
AXL
RBMS2
C1orf162
TMC8
GLIS3
GNB4
CMKLR1
SLC9A1
LST1
C1QB
SLC22A11
CDH6
NFAM1
PLCB2
TNFAIP8L2
CD5
DOK1
HDAC7
PLEKHO2
EVI2A
SEMA4A
IL10RA
GABBR1
IL18
CD300A
CERKL
PRICKLE1
SAMSN1
DEF6
IL2RG
LY86
SH2D2A
VCAN
SLC13A3
IL18BP
DUSP2
GMIP
NAPSB
HLA-DPB1
MRC2
C1QC
PLEKHO1
C1QA
RNASE6
FBXO31
AIF1
DOK3
AOAH
FZD1
PLEK
SFXN3
FMNL1
INPP5D
IGHGP
LBH
SIGLEC10
FGL2
FYB1
NCK2
FMNL3
JAG1
TMEM51
APOBR
VTCN1
NCF4
CYP1A1
ADAMTS12
TAGAP
TRBV20-1
TYROBP
LGALS9
ANTXR1
ITIH5
GMFG
TBXAS1
RCSD1
COL16A1
ENTPD1
ALOX5AP
MS4A6A
TGFB3
GPX8
FUT4
GLUL
IGHG3
CSF1R
APOBEC3G
CARD11
FNDC1
AC026765.3
MTCL1
SEL1L3
OSCAR
RELT
GNA15
MTHFD2
CELF2
MILR1
COL5A1
RGS1
IGKC
TUBB6
KIF3C
HLA-DRA
AGAP2-AS1
RPL12P14
FGD3
ATP2A3
CLEC4A
AC087379.2
PELI2
ITGB8
ADCY3
C3orf52
SCD5
TPM4
EDNRA
LAMB1
AC046185.3
FCER1G
SSPN
MICAL1
GZMK
PTPRC
CSF2RB
SCTR
SYT11
TUBA1A
RGS10
CTSW
IGKV3-11
IL4I1
ARL4C
IGKV3-20
AFAP1
PACS1
CLEC2B
SPOCK2
IGHG2
SRGN
DENND3
ARHGEF10
DACT3
IL2RB
CXCR4
UGT1A2P
JCHAIN
HLA-DQB1
DSE
CHST3
IGLV3-25
FLNA
CLIC6
TANC1
ORAI2
CACNB3
IGLC3
CXCL9
PMP22
IGHG1
FGD6
MYOF
SEMA3C
LAMC2
HLA-DPA1
IGLC2
FPR1
MYO10
TBX3
CERCAM
ZDHHC13
LIMD2
PFKFB3
COL1A2
SDC3
IGKV3-15
ELF4
STK17B
ZSWIM4
MNDA
PTPN13
PAPLN
ADAP2
PDE5A
CLEC7A
IGKV1-5
UBASH3B
SLC44A2
SPON1
UNC13D
TGFA
MTMR2
SLC6A6
TRERF1
TMEM132A
PKM
FHOD1
VCL
FAM117B
ITPR3
S100A11
ITGA3
FBLIM1
OSBPL5
RHBG
CCDC8
HDGFL3
FPR3
RARG
SYT13
RASSF2
MZB1
SSC5D
GNG2
KCTD12
ADGRE5
TMSB4X
ARHGEF25
CYS1
PPP1R18
MPEG1
PLAUR
SLC9A9
PXDN
FAR1
TMEM159
MARVELD1
HLA-DRB1
S100A4
RASSF8
AXIN2
SCARF2
PLEKHA2
DPYSL3
ABI2
COL6A3
PDE1A
LXN
NKILA
FAM102B
GPR161
F3
C3AR1
VIM
VASH1
ARHGEF17
IGLV1-44
COL10A1
SEPTIN2
ZNF532
IGHV3-21
PRMT2
LPXN
GIMAP4
FGFR1
IGLL5
PRKX
MMP14
STING1
COL1A1
IGLV2-23
MFSD6
NAV1
IGKV4-1
LINC01124
RGSL1
NOTUM
FCGR3A
DBNDD2
MSRB3
ITGAX
PDCD1
DZIP1
MXRA8
ENDOD1
CD79A
COL8A2
ID4
IGHV3-30
COL3A1
GAS7
PTPRE
METTL9
NKD1
FUT8
PLCD3
TTC9
DZIP1L
NBEAL2
AC010547.2
TIMP2
SPRED1
LPAR2
MMP9
GSTP1
MLLT3
CRACD
CMTM3
DOCK8
IGKV1-27
PRR5L
ADAMDEC1
PDLIM7
IGHV3-23
AC008549.1
EPB41L4A
TOR4A
PLEKHG2
C1orf54
GUCY1A1
IGLV2-14
IGLV1-40
GAL3ST4
GPNMB
PIWIL4
BICC1
NIBAN2
ADA2
IGKV1-16
EMB
PRDM1
CCDC74A
KRT80
SULF1
CHD3
IFI16
CHMP3
RNF24
HTRA3
EPHA1
LRRC8B
ADGRA2
CALHM2
ST6GAL2
MAML2
EMILIN2
HPSE
SFRP5
ALOX5
ZNF469
SFRP1
TNFAIP8
DLG3
MFNG
RGS2
FAM171B
DBN1
AC104083.1
AMPD3
PLAU
RIC8B
LAIR1
VIM-AS1
PHC1
SLIT2
PLEKHB2
FA2H
MYLIP
TANC2
GUCY1B1
HLA-DRB6
ANXA3
PKDCC
FXYD5
FGR
AQP9
CTNNA2
VEGFB
KCTD10
PGM2L1
BHLHE41
ABCC1
IGHV1-69D
NCEH1
IGHV1-18
ADAMTS2
CHST4
GPBAR1
SULT4A1
SLC44A3-AS1
ETV6
AC078993.1
SH3BP1
PCDH18
MXRA5
TPRG1-AS1
PROM1
NEXN
ISLR
SLC5A6
PIP5K1C
TP53I11
HEPH
JAM3
CCDC196
CCR1
POSTN
LGALS2
KCNK6
EPHA3
CYBA
FGFR2
MFSD10
DOCK10
CLIP3
PPFIBP1
PKHD1
CBL
PIP4K2A
ADGRG1
IGHV4-39
EMP3
SLC6A2
GPR183
ZDHHC1
IGHG4
KIAA0753
PDP1
FUT11
RHOV
GRPR
THBS2
MAP7D1
PCED1B
IGLV3-21
ECM1
SPINT1
AC084375.1
TRAPPC13P1
ADAM28
NEO1
LZTS1
TLCD3A
SCRN1
GPRIN2
ODAM
UCA1
HLA-DQB2
NUDT6
IGLV6-57
LTB
MITF
NFE2L3
GEM
ITGB4
CFTR
BCL2
IGLV3-1
PKD2
FMOD
PRSS22
ADAM8
AKAP7
IGHV5-51
COL12A1
NOTCH1
SERPINC1
LCP1
PEAK1
HAL
GRK3
PRSS23
ZSWIM6
IGLV1-51
ARMCX2
CREB3L1
MGC32805
HEG1
ACSL5
IGLV3-10
TGFB2
ZNF70
ANO9
NAGK
FBN1
CD248
DUSP4
GLS
ZDHHC7
SLC1A2
IGHJ3
ABHD1
IGHA1
IGHM
LPCAT4
IGF1R
ODF2L
SYDE1
PDE7A
C20orf194
IGLV3-19
MBOAT2
HPR
PARP8
GBGT1
LUZP1
MCUB
TGFB1
SLC22A12
CD69
MMP2
OGFRL1
ZEB2
IFNGR1
IGKV1-9
RTL6
IGHV1-46
LOXL1
RNF145
SP5
SOX4
DCXR
PELI1
PTGER4
TSHZ3
CFAP221
AC005041.1
FAP
FZD2
PTGIS
S100A6
ARAP2
COL4A2
SLC37A3
MEX3B
ARHGAP18
FCGR2A
LGI2
LYPD6B
ITGA4
SLCO3A1
SSBP2
IGLV4-69
VEZT
TCF7L1
SFT2D1
FOXL1
PALD1
THSD1
AC138207.5
NALCN
KRT19
RALGDS
NFATC1
PTGIR
TCEAL7
IGHV3-74
IGHV3-73
ANK3
ADCY5
GALNT7
MOXD1
FZD7
TRPV2
OSBPL7
B3GNT9
FJX1
MAP3K6
PCNX2
IGHV3-33
CSGALNACT1
PAMR1
RGS4
MAP3K12
LIMCH1
UNC5B
AKT3
ADAMTS9
FSCN1
PRKG1
RCC2
DACT1
ACSS3
DYNC1I1
IGKV1-6
PREX1
C1QTNF3
ZBTB4
PLTP
PLCB3
MB21D2
SLC34A2
MEDAG
RAPGEF5
RUSC2
CDH11
QSOX1
DDR1
AP3M2
SELENBP1
HS3ST1
IGHV3-15
PFKP
MS4A7
NOL4L
IKBKE
LDLRAD3
TNFRSF21
DENND2D
SGPP2
PCDHGC3
SH3RF1
SERPINH1
CARMIL1
FAM98B
ERICH5
IGHV4-34
MOB3A
MMP28
CPXM1
ZNF641
ARHGAP23
SEPTIN4
MARCHF3
MECOM
TAP1
EHBP1L1
GFPT2
MMP7
MIR325HG
MSR1
PLD1
PNMA1
LGR5
EGR2
SLC4A3
DGKA
PROC
MFAP2
LIF
NRXN2
WWTR1
PEBP1
ATP6V0E2
HEYL
BASP1
CMTM7
PLXNA1
SEMA6A
CTSK
SLC25A36
TNFRSF18
VEPH1
ATP13A2
TMEM44
PLK3
KCNJ16
EPHX1
ZNF618
SYTL1
SINHCAF
CRMP1
LFNG
LDHB
IGHV4-59
FOXF1
LAMP5
WNT7B
KLF7
CREB5
STX7
TSPAN15
LIMK1
STK38L
C6orf132
TC2N
ARPC2
CD4
IGLV2-8
MAPRE1
ST8SIA4
HID1
B4GALT5
OLFML3
SLC7A1
RAB36
PTPN14
CSNK1E
SLC35F2
VASP
ADRA2A
HNF1B
ITGA2
GYG1
PDE4A
CHST11
PLEKHH2
EMILIN1
CDC42BPG
RAB6B
MAL2
INPP4A
IGHV3-48
OTULINL
LUM
EPS8L1
DTX3
C15orf39
HOXB2
TSC22D1
PLAT
IGHV1-69
SELENON
TMC6
TMEM184B
IFT57
SPIRE1
RIMKLB
HEPACAM
F2R
SH2D3A
IGLV2-11
EFNB3
TPBG
EZR
LAMA5
SLC12A2
DGKZ
MEIS3
PDGFD
LPAR6
TRPM2
RUNX1
LOXL2
REG3A
LAT2
CSF2RA
CRTC3
TACSTD2
PPP1R9B
ARHGEF38
EOGT
YEATS2
DYRK2
RNF122
MIDN
ARHGAP27
ADAMTS7
MRTFA
COL8A1
YBX3
SLC18B1
APOBEC3D
NRARP
CTNND2
CRISPLD2
TMSB10
CTXN1
NCDN
EFEMP2
ELOVL7
ANKRD13D
MDFI
NRP1
COL6A2
SYNGAP1
CTHRC1
DCDC2
CCND2
ST6GALNAC4
HSD17B4
ARNT2
HSDL2
MARK2
MEAK7
WDFY3
TCEAL3
HAND2
SPINT2
TPPP3
CDK19
AF131215.6
CERS5
GJC1
DRAM1
CDO1
N4BP3
FCHO1
CYTH3
AC090150.1
NUBPL
AC015922.3
CDH1
VSTM4
CD83
ANXA4
PPP2R3A
SERPINB9
HUNK
OSBPL10
LTBP2
AF131215.5
SLC24A3
AMACR
IGKV3D-20
ARHGAP31
AFAP1L2
AC060766.4
RHBDF1
SAMD9L
ARAP3
GYPC
TERB2
PIGS
HOMER3
FCHSD2
TNFAIP6
SLFN11
SLC25A24
KCNH3
EPB41L2
GLYCTK
ADRB2
PAFAH1B2
PML
VANGL1
ACSM2B
APOC4
LMCD1
KLHL29
LINC02035
FLI1
OSMR
MAP1B
ARNTL2
MME
AP001189.3
ENSG00000261295
NOTCH3
CTSC
ADH6
UGT1A4
CD276
DSEL
ACSS1
GLT8D2
AC136621.1
SLC27A5
LRFN4
TMEM43
CAPG
PCYOX1L
MN1
SLC35E4
AEBP1
EVC2
SNAI1
CHST2
IGLV1-47
CLEC11A
ZNF503
MTA2
CHSY1
ZNF496
WNK2
NEK3
IMPDH1
CCNG2
STMN2
ELK3
IL7R
AQP6
FHDC1
TBC1D10B
BGN
CCL2
CCDC9B
NUMBL
SMIM10
CCDC88C
MGAT5
SH3PXD2B
PRELID3A
IGHV3-11
LAMA4
GPRC5B
SH3GLB1
GLB1L2
TMCC1
ITGA9
TGFBRAP1
STX3
RABL6
ZMIZ1
FKBP9
TMEM119
S100B
AKNA
FAM171A2
COL9A2
AC020916.1
COL14A1
SLC47A1
TMEM165
SULF2
GPC4
RASA3
RCAN3
PACRG
TGFB1I1
STK17A
COL4A1
NRGN
SLC38A3
COQ8A
FKBP10
SNAP25
COL5A2
CCDC102B
SAMD11
LAYN
MARCKS
DENND2A
HOPX
VANGL2
SOGA1
SMARCD3
ADPRH
SH3BGRL3
ITPKB
TRAFD1
CYP1A2
FMNL2
PDGFRA
NMT2
PTGS1
IGHV3-49
ITGA5
ARID5B
SRPX2
RTL8B
PRELP
C1QTNF2
TAX1BP3
TNS1
RAB42
ANKRD6
ASPN
ARHGEF2
TCF7
AC026368.1
PHF21A
CSRNP2
LMNB2
PAQR5
APOC1
PTPN2
MLXIPL
TRIP10
PLXDC2
PROSER3
RASL10B
ADAM17
CDCP1
TEAD2
HOXB3
SORD
CYB5A
ATP1A1
UGT1A3
TWSG1
FRMD8
RAI1
STON1
C14orf132
ZNF292
CRACDL
BICD2
FOSL2
VPS37B
IGHV3-72
TEP1
GLDC
ASAP1
LAMA3
RELL1
ANKRD13A
PLXND1
C1orf116
IGLV7-43
PRKAR1B-AS2
CASP4
IGHV1-2
TMEM87A
PIPOX
FUOM
PPP1R12A
CCN3
PODN
ADO
KNG1
KLF15
MUC6
ETS1
S1PR2
CES2
CES1
ITGAV
DEPDC1B
IFT52
FSTL1
SLFN13
C12orf49
ALAS1
SLC37A2
DCHS1
SLC5A1
ISYNA1
METRNL
TMEM150C
PRAP1
HIBADH
SULT1B1
CBR1
RALB
LYPD6
CAVIN1
IGHV1-24
MIDEAS
CLEC10A
AGRN
CCL16
AC004130.2
CYP27A1
GIT1
PLD2
SIAH2-AS1
SLFN12
PLSCR1
TSPAN3
TMEM65
LSR
WSB1
PDPN
KLRB1
LTBP4
PNMA2
HLF
AL355102.4
SPARC
F2
RGS19
IRAG1
RAB3IP
MPZL1
RASSF3
XXYLT1
IGHV4-31
SEC14L6
LRRC32
APP
IGHJ2
TUSC8
TF
RAB7B
DMPK
RIPOR1
DCTN5
EHF
ECE1
AC087482.1
LINC01484
STAT1
MEIS3P1
IL4R
PRRX1
MGP
IGLV8-61
AC060766.1
FRMD6
SLIT3
SLCO1B3
SH3YL1
SARDH
AMD1
NRP2
LPAR1
IFT140
CNOT2
OLFML2B
LAMA2
PARVA
ANKLE2
NAGS
AC015922.2
EPHB6
CYP4F3
LINC00342
TIAM2
TLCD5
ZNF185
CPLX2
HK1
CLSTN1
MTHFD1L
FHL3
C4BPB
SLC45A4
ECI2
BACE2
CCDC102A
CLDN10
GCC2
GLIS2
GLI1
RAVER2
LINC02210
IGHA2
FIBIN
HJV
SIPA1L3
PCK2
CRIM1
HIF1A
CSF1
ADI1
RBP4
SEMA4C
PPP1R14C
C2orf15
AC120042.1
FBXL19
ASPDH
LINC01186
ALDH1L1
DCN
FRMD4A
SPINT1-AS1
TEAD4
KMT2A
MFGE8
NIBAN1
TNIK
CNOT6
WTIP
AL390719.2
PC
ZNF385A
C1QTNF1
TRAF5
NOTCH2
DUSP5
ANKS1A
CCDC6
RASSF9
P3H3
CCDC80
MTHFD1
PRDM4
PHTF2
AC083849.1
MAST4
ASAH1
DSG2
MAP4K3
MINDY2
EXOC6B
UTRN
HES4
CXCL6
DISP1
RAB11A
MED15
GALNT3
CDC14B
ID3
WNT9A
AOX1
SLC1A5
CPN2
ADAM9
POR
BTBD10
PDLIM4
PAN3
SOD1
PLEKHG5
LEPROTL1
G6PC3
SPECC1
CBLN4
ABCG2
ENSG00000279312
ZDHHC21
TGFB2-AS1
SPHK1
ACSM2A
JAG2
CYP2D6
ACKR2
RAP1GAP2
HSD11B1-AS1
OSGIN1
NXPE3
NFATC2
PDLIM3
KCTD11
C2CD3
AL161645.1
KLHL42
VSIG4
RAB11FIP5
ARF3
CILP2
GPRIN3
RBPJ
CREB1
STK11IP
BTBD3
SLC43A3
SEPTIN7
AR
TRAK2
MACF1
TCF4
ATN1
GJB3
SLC12A1
STXBP5
ACOX2
SPEG
HLA-DQA2
RAVER1
MCAM
SPIN1
MYO1E
OLFM1
AC005550.2
SRPX
R3HCC1L
TCTN2
PHIP
CDHR5
MST1
RTP3
NFKBIE
RAP2B
OSBPL3
ECM2
UACA
COMP
CASP2
PLXDC1
CCDC186
IGHV3-53
RAB25
RIN2
FILIP1L
APOC2
PLAGL1
KCNQ1
MAP1A
ZNF708
SLPI
KLC3
AC011591.1
LARP6
CBFB
PAM
C2
NIPAL1
EHD3
WDR47
CHIC2
CSF3R
STX11
PTPRM
APOC4-APOC2
SAMD9
RCAN2
SPTLC2
CEP170
TYRO3
ARHGAP1
TSPYL5
MAP3K1
SYNJ2
ENSG00000261685
KRT7
TNRC6C-AS1
IGFBP6
CD24
DSG1
ANXA1
VSIR
PGF
ATF7
APOC3
OLFML2A
IGKV1-17
ITM2A
TACC1
ADAMTS15
USH1C
MMP11
EFNA5
AL049555.1
PLAAT4
ADAMTS5
POLR3D
TMEM100
SEC14L2
NES
DCXR-DT
HIC1
CHAD
DAO
RGN
CNRIP1
CDH24
RCN3
CDC42EP1
THY1
PPT1
LIMA1
FRAS1
CAMSAP2
SLC37A1
CTDNEP1
MACROH2A1
B3GNT7
MRE11
EPHB3
AP1G2
GPHN
SLC6A13
OVOL2
BAIAP2L1
MEGF6
C12orf75
LHFPL6
AC007406.2
RHOJ
INAFM2
AC119150.1
GLG1
JAK2
SMARCA4
APOE
EVC
MSI2
LHFPL2
IFNGR2
EFEMP1
AMIGO2
DEPDC7
UBXN10
AHSG
IGHV4-28
FZD8
CCN4
IGLV7-46
TMEM87B
HSPG2
KLF5
FAR2
B4GALNT3
DNAJC10
PDZD8
C3orf80
TIMP1
LDOC1
LINC00886
CD7
CYRIA
B3GALNT1
CAP1
SMTN
RASAL2
ARHGAP45
VEZF1
ARHGEF6
CCDC3
P3H2
GLTP
SPINDOC
TMX2P1
SLC38A1
CBX5
WDR54
SEMA6D
FOXF2
TMSB4XP8
ARMCX1
TREM2
ARL14
ITGA11
ENSG00000207834
ENO2
FAM118A
RALGAPB
RBPMS
SVEP1
APOA2
FAM171A1
SMURF2
MAT1A
CNPY4
AC116351.1
DLGAP4
CSPP1
BDH1
YWHAH
TMC4
LTBP1
PRPF38B
ENSG00000251164
ALKAL2
SERPIND1
ZDHHC14
IGHJ3P
NR1I3
AQP1
PPP1R15A
CDH22
CMTM4
CACNA1D
GGT5
PRDM2
ANXA5
TTC38
TNC
HAAO
MAPK13
TBC1D22B
FGF2
IGKV2-24
CXCL14
SEC14L1
RERG
PDZD4
FOXC2
HOTAIRM1
STAB1
FAM135A
MARCKSL1
MYO6
MOB3B
UPB1
PPP1R12B
AGXT
PIP4P2
GAS1
AGMO
TINAGL1
SLC41A1
MYO1D
TNFSF15
MUC1
ASPSCR1
SLC7A8
GRHL2
PLA2G7
ALDH2
TFPI2
YWHAB
PPP1R9A
ATP1B3
EHHADH
NUAK2
GGH
PLIN3
ZNF648
CLCF1
TRAK1
FAM110A
EFNB2
SMARCA5
RHOG
NXN
CRYL1
CD207
ZNF562
LRRC1
TMEM86A
AL645608.7
CDC42EP3
NTM
PPM1M
LDHD
EVA1B
ITIH3
FAM81A
FAM111A-DT
FCHSD1
KLC2
AC055720.2
PRKCI
CABIN1
CGAS
UGT1A1
TGIF2
CD93
CPB2
PLCE1
SLC6A12
MAP4K5
NLGN2
UBE2Q2
MICALL2
MEF2C
SETD4
IQSEC2
ZNF112
RCE1
SPNS2
IGHV3-43
ADAMTS1
TM7SF2
KCNE4
SRARP
GAS2L3
AC027031.2
CAV1
UBXN10-AS1
PFKFB1
MOB1A
TFAP2A
TBXA2R
FHL2
PREB
CRYZ
RNF227
DHRS4L1
ETNK2
ESPN
RAB34
BTBD1
RAB3IL1
LPCAT1
AC239800.2
SUSD6
F10
PTBP3
AC010531.5
C5AR1
CHST1
ABCB4
STX6
HOOK3
ACTG1
ABHD6
BHMT2
MTF2
ACSL6
BOK-AS1
CCND3
AZGP1P1
TNFAIP2
ARRB2
CD58
IGSF3
SOD3
IGLV3-9
DAB2
THBS1
MBOAT4
WASHC3
PLBD1
ZNF142
NINL
AP000757.1
SLC16A11
IL27RA
GIT2
MYL9
ZC3HAV1L
COL6A1
RAB38
ZBED5
RAI2
ZNF629
METTL7A
AC098934.1
PRKAR2B
RBM38
RBBP8
NBL1
TST
TTF1
GPD2
EDN1
ASGR1
PROCR
DPY19L3
TCF12
SPART
AMOTL1
MELTF
SFRP4
CBLB
BDKRB2
SULT1C4
CTSS
KCNU1
NSD3
NCS1
ZNF853
DIP2A
KHDRBS1
OXTR
CCN2
APOL4
PISD
TAGLN
MSANTD2
ZNF608
PODXL
CILK1
SEMA5A
SWAP70
CCL15
CYP2J2
ABL1
UPP1
TLR2
FURIN
DENND6A
IER3
BAK1
LINC02587
MEX3C
FABP5
TMEM243
PNP
NADK2
SPICE1
RBM4
ANKRD37
AL355482.1
MYRF
MACC1
F7
NIPSNAP2
SLC4A7
PRKCD
SPARCL1
MYRIP
NCF2
ABI3BP
GAREM1
PRKD2
MEST
EBPL
MASP2
KLF2
PDGFRB
IGHV3-13
OBI1
MCU
HGD
SMARCD1
ZNF506
SEPTIN8
SPAG1
C2CD4C
TMEM158
PCDH17
VGLL4
C2orf27A
RUNDC3B
CCNI
IQANK1
SLC39A6
SULT2A1
GSTCD
ZYX
F12
ABCC4
DMGDH
ADAM10
ADHFE1
CCL19
RIT1
PROM2
HMGN1
PRKRA
INSIG2
B4GALNT4
DNM1L
LAP3
RNF41
AZGP1
HNF4A
VAV3
BCAR1
RFWD3
PROSER1
DOCK6
ZNF14
AC245041.2
NEURL3
CCDC170
AADAC
FAM222B
SMOX
NRIP2
YWHAZ
SLC4A11
CYP3A4
ZNF213
KCTD17
CPXM2
DDR2
CCN1
PTGFRN
DNMT1
CFD
PLPPR1
CXorf38
PHC2
MMP19
MAB21L2
PTPRS
ITIH1
HPD
PDZRN3
TP53BP1
NAV2
RASEF
DSTYK
F11R
LRRN1
PTGR1
NPY1R
CNTRL
NPDC1
BTBD7
TLNRD1
FAM8A1
MPRIP
ZNF124
STAT4
ADAM19
SNHG12
NAA40
SH3BGRL
YTHDC1
PEAR1
GTF3C4
ARHGEF1
TNXB
KIAA0040
CDK16
IGLV3-27
CDK17
IFFO2
CRABP2
MYH11
CYP4F22
AC004540.1
PDE3A
ZNF587
LINC01485
SYCE1L
ZBTB47
AACS
CSPG4
ARSJ
BTG1
GPC6
CLIP2
KDM6B
CPVL
TTLL3
POLD3
FXYD2
UGCG
PXN
C7orf31
CYP2E1
LHFPL3-AS2
MAP3K21
BEX4
TPM2
NID2
RNF144A
MSANTD3
ZNF486
ILDR1
MFAP4
LCN2
DAB2IP
EFHC1
HOXB5
ABHD17C
ARHGAP17
TUG1
COL4A4
RXRG
CXCL12
RAD51D
SPACA6
ZNF385D
ZNF438
IFI27L2
NR2F2
GATAD2A
NFKB1
TSPAN14
IGFBP5
ANKRD11
ITM2C
DYNC1I2
VOPP1
HBEGF
TIMM17A
ARMCX6
GALNT10
RAB8B
VCAM1
AC008966.1
PPP2R2A
CEP89
MAML1
IGHV2-26
ACVRL1
UBE2Z
KCNK5
KCTD1
TOMM40P4
CHMP4B
CEP55
OCEL1
PLXNA3
AGAP1
ACTR3
C11orf80
RAB20
KHK
QPRT
IGKV2D-29
TCEAL1
CPSF6
GOLGA7B
C2CD5
PPRC1
FAM53B
SSH2
FNBP4
LRP10
AC245041.1
TESC
FBXO41
IGSF23
ARPC1B
ZNF888
PAFAH1B1
SLC22A4
TRPV4
MMD
HDAC2
DCAF16
GNPDA2
KIF2A
NRSN2
TFR2
AKR1C4
RUNDC1
AL365203.2
SKIL
ITPRIPL2
MERTK
PLAC8
GRHPR
PLAGL2
KRBA1
FBXO21
UBE2I
RBFOX2
MOCS2
TNPO2
HAO1
TTPA
RGL1
BMT2
ALDH3A2
SLC2A6
CTDSPL
UNC119
MIR429
MEIS2
GIPR
HOOK2
BMPR2
ZNF260
TMEM237
SOCS3
DSTN
ZNF737
LIVAR
MARCO
NREP
CPPED1
HOOK1
BSPRY
C9orf152
C4orf46
ADH1B
SEPTIN5
PIEZO1
RASAL1
SLC39A10
IGLV10-54
HABP4
PCYT2
ANKFN1
GYS1
PLXNB3
ZDBF2
MAMLD1
CDC42EP5
PFKM
DYNC1H1
USP30-AS1
[truncated: 3,801 more rows]

## Sheet: cluster 2 and cluster 3
DEGs between cluster 2 and cluster 3
Genes
ALDH3A1
CLDN2
RIPPLY1
SLC22A11
SLC13A3
FBXO31
NCK2
CYP1A1
GLUL
AC026765.3
HLA-DRA
RPL12P14
AC087379.2
UGT1A2P
CD74
TBX3
PAPLN
FBLIM1
RHBG
HLA-DRB1
AXIN2
LINC01124
RGSL1
NOTUM
NKD1
TTC9
PRR5L
AC008549.1
EPHA1
PKDCC
AQP9
CTNNA2
VEGFB
SULT4A1
AC078993.1
TPRG1-AS1
SLC5A6
TEC
CCDC196
CYBA
FGFR2
SLC6A2
GRPR
SPINT1
AC084375.1
TRAPPC13P1
ODAM
PKD2
HAL
GRK3
MGC32805
ACSL5
HLA-DMA
GLS
SLC1A2
ABHD1
HPR
SLC22A12
IFNGR1
SP5
DCXR
TCF7L1
THSD1
ACSS3
DYNC1I1
C1QTNF3
QSOX1
DDR1
ERICH5
SEPTIN4
PLD1
LGR5
NRXN2
TBC1D9
ATP6V0E2
ITGA2
MAL2
TSC22D1
HEPACAM
REG3A
CTNND2
ELOVL7
NRP1
HSD17B4
HSDL2
SPINT2
AC090150.1
NUBPL
CDH1
VSTM4
AMACR
ADRB2
MME
ADH6
UGT1A4
AC136621.1
SLC27A5
CAPG
ZNF503
ZNF496
NEK3
AQP6
TMCC1
EPHB2
PACRG
SLC38A3
COQ8A
SLC16A7
CYP1A2
NMT2
ITGA5
TCF7
RASL10B
SORD
UGT1A3
FOSL2
GLDC
LAMA3
MAP3K8
KNG1
HLA-DRB5
S1PR2
CES2
CES1
CNGA1
ALAS1
TMEM150C
HIBADH
SULT1B1
CBR1
CCL16
CYP27A1
SIAH2-AS1
EPSTI1
LSR
HLF
AL355102.4
F2
RASSF3
APP
TUSC8
TF
ECE1
IL4R
PANX1
SLCO1B3
NAGS
CPLX2
CRIM1
ADI1
AC120042.1
B2M
ASPDH
LINC01186
ALDH1L1
PC
C1QTNF1
MTHFD1
AC083849.1
DSG2
DISP1
CDC14B
AOX1
CPN2
SOD1
HLA-E
CBLN4
ABCG2
SPHK1
ACSM2A
ACKR2
HSD11B1-AS1
OSGIN1
NFATC2
AL161645.1
AC005722.4
SLC43A3
AR
SLC12A1
MYO1E
AC005550.2
ABLIM1
ECM2
FAM43A
APOC2
SLPI
AC011591.1
C2
NIPAL1
PRAG1
ENSG00000261685
KRT7
CD24
DSG1
APOC3
USH1C
MMP11
PLAAT4
ATP2B2
TMEM100
SEC14L2
DCXR-DT
CHAD
CDC42EP1
GPHN
SLC6A13
EXPH5
BAIAP2L1
MEGF6
CD44
AC007406.2
AC119150.1
APOE
DEPDC7
UBXN10
KLF5
TIMP1
LINC00886
FAM171A1
MAT1A
TMC4
ENSG00000251164
ZDHHC14
CDH22
MAPK13
CAMK1D
FGF2
DBH-AS1
ENHO
AGXT
AGMO
MYO1D
ASPSCR1
NUAK2
GGH
OXER1
LRRC1
LDHD
MTARC1
AC055720.2
UGT1A1
SLC6A12
SRARP
UBXN10-AS1
PREB
CRYZ
RAB34
AC239800.2
ABCB4
ABHD6
BHMT2
ACSL6
BOK-AS1
IGSF3
RSPO2
WASHC3
NINL
SLC16A11
AMOTL1
KCNU1
TNFRSF19
CILK1
SEMA5A
FURIN
PARVB
LINC02587
NADK2
MSN
ANKRD37
ENSG00000237658
SPARCL1
MYRIP
MEST
EBPL
HGD
RUNDC3B
SULT2A1
ZYX
ABCC4
WWC3
CEMIP2
INSIG2
LAP3
CCDC170
AADAC
CYP3A4
KCTD17
RNASEL
CCN1
PLPPR1
HPD
VLDLR
NAV2
F11R
PTGR1
ADCY8
FAM8A1
BATF
SH3RF3
HLA-B
CYP4F22
LINC01485
GPC6
FXYD2
UGCG
CYP2E1
BEX4
BMP1
LCN2
RXRG
ZNF385D
TIMM17A
VCAM1
KCNK5
DGAT2
TCEAL1
TRIB2
GOLGA7B
SLC22A4
TRPV4
NRSN2
AKR1C4
MERTK
EPDR1
GRHPR
HAO1
TTPA
ALDH3A2
HOOK2
LIVAR
CNTNAP2
NREP
CPPED1
HOOK1
BSPRY
C9orf152
ADH1B
FXYD1
HABP4
ANKFN1
EPCAM
SLC4A4
KDF1
SLC12A9
SORD2P
ARRDC2
AC004862.1
RHOBTB1
SLC23A2
RDH5
ENSG00000272511
TGIF1
FMO3
TM4SF1
PRR15L
C4BPA
ST3GAL6
MTTP
VEGFD
FRMD3
PLP2
STARD10
AC016735.1
MMP24
LEF1
SLC6A1
GPX7
ACP5
TTR
AMER1
MDFIC
TNFAIP8L1
ANXA13
RGMB
MGST1
LINC01146
PAGE4
INAVA
C3orf85
LPCAT2
ABCC2
RNF43
ARHGEF28
S100A14
SH3GL3
AC079360.1
DLGAP1-AS1
PIR
GLYAT
ITPR2
AL138826.1
TPST1
NTN4
LRRC28
STARD13
KCNJ8
NRM
SYT7
PTGDS
TUT7
PRXL2B
FES
LINC00844
RHBDL3
PAH
CYB5B
ALDH1A1
MGLL
AC114947.1
EVA1A
UGT2B10
NUDT7
HSPB8
SPP1
FAM169A
SMYD2
CHST13
PLXNC1
ENSG00000266547
FERMT1
CDK6
IL1R1
TSPAN12
BPNT2
DNAJC4
BAG3
HTR2B
EFR3A
SLC27A3
HADH
TMEM245
LINC01942
BBS2
AL133520.1
LAD1
CYP4F11
SERTAD4-AS1
TJP3
HKDC1
APOA5
IRS1
CHST15
PHLDA1
SLC15A1
ENC1
FOXD2-AS1
TMEM268
RARRES1
SLC17A9
CYP8B1
TRNP1
TMPRSS6
BLVRB
BCL6
ABCB11
ALDH4A1
KLK4
ACTN2
CCL25
CYP2A7
ZBTB38
CYP2B7P
RNLS
ENSG00000280298
HMGCS2
CRIM1-DT
AC007298.2
FBXO32
PCSK9
LRRC37A7P
HSD11B1
COL7A1
MIR3685
AHR
CRLS1
BAMBI
FAM110C
MIS18A
LINC02637
EIF4EBP3
SIAH2
CRYAB
CUX2
FNIP2
PHYH
AC097639.1
BOK
LINC01151
MTHFS
RANBP3L
TSPAN5
LMOD1
GNAL
GPLD1
GALK1
C8A
GLT1D1
GNB5
MID1
SLC22A9
RAP1GDS1
PGM5
SMPX
APOA1
REG1A
SLC22A7
PDGFA
RBM24
UST
C1orf53
PANX2
UBE2QL1
APBA1
DKK3
DOP1B
CAV2
ACSM5
MKI67
BLCAP
AC104971.3
HMOX2
ZG16
AC099684.2
PRSS8
SEPTIN6
C1orf210
TMEM191A
AKR1C2
MOGAT3
LYPLAL1
RAB3D
SEMA7A
LMNB1
TSPO
PALLD
PLAAT2
BAAT
CYP7A1
FETUB
MYH3
SHISA4
BMP4
IFI44
RALGAPA2
ROCK2
HHIPL2
SCG5
LINC01549
SH3BP4
FAHD2B
BCL2L1
AP000593.3
MARCHF8
FZD5
TUBAP5
SNX10
TMCO3
DPP4
LRP1
NFIX
MARVELD2
AC093673.1
IL1RAP
HEXA
SLC45A3
LINC01702
HP
SLC16A1
NPL
CAAP1
UROC1
WLS
ONECUT1
IGSF8
GAL3ST1
L3HYPDH
ABHD11
SPAG5
TSKU
CYP2A13
AKR1C6P
PPP1R1A
CH25H
CENPX
TCEAL8
GPAM
SMIM6
SDSL
SHF
PI3
MINPP1
PTGFR
Z82246.1
AKR1C1
EBF4
SHROOM2
OTC
NUGGC
LRRC3
APMAP
FAM83G
SECTM1
SSTR1
AC021146.9
NUDT1
ARG1
OCLN
VNN1
ZNF703
TNS3
SHD
CD5L
CAPN5
DNAJC12
PNPO
MYBL2
GPX2
GREB1
SLC30A2
XDH
DMRTA1
GLS2
SLC38A2
CEBPG
GPT2
AC108751.5
EEPD1
IKBKG
HLA-C
SLC13A5
GABARAPL1
CYP3A7
TROAP
AL157373.2
PGLYRP2
AC092071.1
ADM
LIG1
MYC
TBX4
PRKAA2
COBLL1
CST1
BX322559.1
CFHR4
GNMT
VTN
CLDN1
TRIM16L
PLPP1
SYNGR1
SDCBP2
GPSM1
PHYHIPL
LINC01767
SMO
TKT
LIN7A
EPPK1
CCNB2
DSN1
RAPGEF4
TRIP6
LINC01451
LACTB2
ADH4
HACD2
SERPINA5
RGL3
SYBU
ELFN2
ENTPD8
CENPW
SMIM32
ALDOB
NECTIN2
OAS2
CFHR5
GPAT4
PLEKHG6
SPP2
CYP2A6
TCEA2
CES1P1
LY96
GNAZ
LYZ
NRTN
UGT2B4
C15orf48
VIL1
NUDT22
HS6ST1
AURKB
GPC5
TM4SF5
PDX1
RDH12
CLDN15
FTLP14
RBP1
FNDC5
CTH
PRG4
EPOP
CDC20
LUCAT1
APCDD1
CRTAP
RASGRF1
AC025884.1
DTX4
LINC01831
CXCL16
FAT1
ABHD3
GFRA1
ARID3A
GNAI1
AC008537.3
PAQR9
TMPRSS9
PAFAH1B3
LAMA5-AS1
IFITM1
PCOLCE
FOXN4
TM4SF4
GINS1
LGR4
INHBE
ADRA2C
SLC25A25-AS1
CHST7
CDCA5
LENG9
ACACB
HRG
SVBP
MX1
MAT2A
CROT
CDC6
PLEKHA6
AGPAT2
IGFALS
POLE2
GCGR
UBE2C
ALB
SLC7A2
SHH
TMEM64
FGFR3
RABEPK
SLC13A2
MIR1915HG
KCTD6
ZBTB18
VNN2
NUSAP1
PTGES
KLHL23
FDCSP
DHCR7
STEAP1
TENM2
SUSD4
SERPINA11
TPX2
SLC38A4
CHEK2
SLC16A12
ZNF83
IGF2BP2
ID2
UGGT1
EGFR
ANKH
CDCA8
RFC4
KLHDC9
IPO5P1
LECT2
GSTA1
GPR88
PGBD1
TOX3
NPR2
KAT2B
AC007490.1
SLC7A11
ERBB2
KLHL21
CCNP
NECAB3
TNFAIP3
MCM7
LRRC31
PSTPIP2
BCAP31
RHEX
SGCE
RESF1
ASIC1
KCNK1
PRC1
AP001783.1
SMR3A
H19
NAT2
SLC25A30
ABRACL
SPATA41
AC083809.1
CCNB1
DPYD
FMO1
CFI
AL590617.2
RNF128
PEG10
BTN3A1
GPR162
AC103760.1
MAGI2-AS3
BEX2
RFTN1
NMRAL2P
IL13RA1
IL17RE
HOXA3
TBX15
CENPM
HPGD
FAS
LURAP1L
RRM2
TTC39C
NAALADL1
ENO3
FBXL5
GLIS2-AS1
VNN3
CDK1
CYP1B1
TNFSF10
KCNJ3
FABP1
CBLC
TOP2A
ALG1L
AL592494.2
PRRG4
AHCY
BIRC5
FOXA3
CD36
TWIST2
LGALS8
SAA4
SERPINA6
FBXO17
RNASEH2A
RTN4R
MCM2
AL109918.1
AC068533.2
SLC43A1
ZNF775
ASF1B
C1QL1
AFP
TMEM97
HS1BP3-IT1
CLDN3
TYMS
SORCS2
CAVIN2
C4orf19
CCNE1
TXNRD1
KIFC1
SLC22A18
SLC51B
PTTG1
CYFIP2
LPIN1
PIM1
RASSF7
SLCO4C1
ITGA6
GPX3
E2F1
CCNA2
GCK
FOXM1
AC016044.1
CEBPA
BIK
CNNM1
ARL4D
EPHB4
PARP10
TPD52L1
MSI1
CARHSP1
STMN1
AL033397.1
SLC22A3
ACMSD
MCF2L-AS1
OIP5
PCP4L1
GLTPD2
ALS2CL
C1S
ENPP4
SYT17
SCGN
UGT2B27P
CDT1
DKK4
SLC17A3
EPB41L1
DDX60
TMEM82
TMEM198
MIR378B
OAT
HS3ST3B1
PLGLB2
SLC3A2
TLE2
CYP2C9
CYP7B1
KLF9
TMEM139
EIF3E
AC135584.1
GASK1A
MT1X
KDELR3
ASL
TMEM252
SNX22
TOR3A
ADH1C
CGREF1
UGT1A6
HSD17B14
UGT2B7
MTMR11
IGSF1
SOWAHA
PRRG2
NRCAM
TRIM54
ZIC2
KLHL6-AS1
MIR3682
CSTA
RAB15
IL22RA1
TRIM16
MNS1
H2AC6
APCS
PCP4
CEBPA-DT
FBP1
METRN
CNPY3
TCF19
CTD-3080P12.3
INHBB
ARL4A
ISG15
LINC02532
GPR37
BCAM
LINC01770
TSTD1
HSD17B13
SBSPON
TMEM45A
GLUD1
ATOH8
AKR7A3
GSTM3
SDCBP
WNT5B
PLCXD1
SMARCA1
ADAMTS17
DIPK1B
PPP1R3G
AQP3
SLC1A7
SAT1
ENSG00000263470
MORC4
GBP3
SDC4
RELN
MT1A
IFIT3
ANGPTL8
NR2F1
CCL20
ZWINT
SLC17A4
KCND3
RTN4RL2
SLC25A18
HABP2
CPE
GMPR
ART4
FOXRED2
LINC01843
NEU4
SRXN1
NOL3
RNA5SP111
TREML3P
BAIAP2L2
CD55
REEP6
FGGY
OVGP1
H2BC5
CHI3L1
TMOD1
ADGRG5
ASPH
MAB21L4
ABCB1
BST2
AGPAT5
EPB41L4B
SMIM24
ACSL4
CD81
MATN2
ADRA1B
C20orf204
LINC02428
SCD
CAP2
CLGN
ZFAND5
ENPP2
MATN3
CGN
COCH
AL772337.3
ACE2
ACSM3
GREM2
LINC01554
HTATIP2
BEX5
SLC39A5
RNY3P8
PSPH
PHGDH
CYP2B6
MT2A
PRSS3
SSTR5-AS1
IFI27
HAO2
LARGE2
CNTFR
TMEM200B
SAA2-SAA4
UPK3A
AC005336.1
PRODH
GADD45G
CDKN3
STAP2
SNORC
FLNC
MAFB
CLDN7
MBL2
SOD2
ADGRA3
ALDH8A1
EXOC3L4
ARHGEF26
LINC01474
H2AC8
SSC4D
IFITM2
OR10J6P
EPS8L3
PGC
SOAT2
ARSF
REG1B
ALDH1B1
HSPA1B
SAA1
NQO1
GPC3
MAMDC4
ANPEP
SYT12
HMGB3
CABYR
AC104461.1
NR0B2
U8
DRAIC
TDO2
SQSTM1
UNC93A
ANO1
SEMA4G
SLC5A9
NNMT
IGFBP1
LINC01419
IFI6
SPC24
AVPR1A
CRP
PLA1A
SNCG
NAT8B
ALDOC
VSTM2L
PHYHD1
ENPEP
ADM2
DBH
SLC22A10
PYROXD2
COX7B2
AKR1D1
AC090772.4
SUSD3
GHR
SLC22A1
IGF2
ITPKA
ENSG00000231196
LINC02708
SERPINA12
LINC00942
OXT
SNAI2
CACNG4
S100A16
LINC02575
GTSF1
RPS4Y1
H2BC4
SDS
RASD1
MEP1A
DTX1
SAA2
SNORD104
CTAG2
AL162413.1
CKMT2
ASPG
GOT1
MCCD1
TMEM45B
FAM99B
CDA
NPW
DUSP9
FADS2
CCND1
CYP2C18
PLA2G2A
FCAMR
BMS1P8
GNG4
MT2P1
FST
SLC6A11
CLRN3
PLAAT3
SLC46A3
ATF5
C4B
ERAP2
TRIB3
UGT2B11
TGM3
GSTT2B
UGT1A9
MYH4
SHBG
FAM3B
FADS1
UGT2B15
CSAG1
DDX3Y
MAGEA1
BEX3
EIF1AY
AC245100.3
RND1
OLFM2
MT1G
FBXO27
MAGEA6
HAMP
SPINK1
BBOX1
TMEM86B
MAGEA3
LINC01370
EEF1A2
MPZ
C4A
S100A1
ALPL
MT1H
GUCA2B
BCL2L10
LGALS4
MAGEA12
BPIFB2
MT1E
FAM99A
BCHE
DLK1
MT1M
COL2A1
TSC22D3
AKR1B10
PIGR

## Sheet: cluster 1 and cluster 4
DEGs between cluster 1 and cluster 4
Genes
PTPN7
CD27
CALHM6
SLAMF7
SASH3
GPSM3
PCED1B-AS1
RAC2
SELPLG
CORO1A
LCK
SIRPG
CD37
ARHGAP9
FERMT3
CD2
CD48
TRAC
MAP4K1
CTLA4
CD6
VAV1
NCKAP1L
TRBV28
CD3E
CCR5
CD72
LAPTM5
DOK2
TIGIT
SLAMF8
BIN2
CTTNBP2NL
PSTPIP1
SIT1
ITGB2
HLA-DOA
HCLS1
TRBC2
RASAL3
CDR2L
CD53
CXCR3
PHLDB1
RAB31
CTBP2
IL12RB1
ARHGAP30
SLAMF6
CD52
WAS
CCL5
CD8A
PMEPA1
KIRREL1
HCK
ACAP1
S1PR4
EVI2B
LILRB4
HLA-DMB
PILRA
UCP2
SPI1
IQGAP1
HLA-DQA1
GBP5
IGSF6
CYBB
CD3D
GZMA
LSP1
NCF1C
SH2D1A
ABR
CST7
RBMS2
CD247
CXCR6
GLIS3
CMKLR1
SLC9A1
LST1
C1QB
MIR155HG
CDH6
CD8B
TNFAIP8L2
CD5
HDAC7
IKZF3
IL10RA
GABBR1
PRF1
LILRB2
PRICKLE1
DEF6
IL2RG
SH2D2A
CYTH4
VCAN
IL18BP
DUSP2
PLA2G2D
HLA-DPB1
MRC2
NKG7
C1QC
C1QA
CXCR2P1
AIF1
ZAP70
FZD1
LAG3
PLEK
SFXN3
IGHGP
LBH
TRBV7-9
LINC01871
CCL4
NCK2
JAG1
TMEM51
VTCN1
NCF4
ADAMTS12
TRBV20-1
TYROBP
ANTXR1
ITIH5
GMFG
GZMB
HCST
COL16A1
TGFB3
GPX8
FUT4
IGHG3
AIM2
TRGC2
AC004585.1
FNDC1
MTCL1
SEL1L3
EBI3
COL5A1
IGKC
TUBB6
KIF3C
HLA-DRA
AGAP2-AS1
HK3
PELI2
LINC02446
ITGB8
ADCY3
C3orf52
SCD5
TPM4
EDNRA
LAMB1
FCER1G
SSPN
GZMH
GZMK
PTPRC
SCTR
TUBA1A
CTSW
IGKV3-11
IL4I1
IGKV3-20
AFAP1
FCMR
PACS1
IGHG2
SRGN
ARHGEF10
IL2RB
JCHAIN
HLA-DQB1
FCN1
CHST3
IGLV3-25
FLNA
CLIC6
TANC1
ORAI2
CACNB3
IGLC3
CXCL9
PMP22
IGHG1
FGD6
MYOF
SEMA3C
LAMC2
HLA-DPA1
SIGLEC1
IGLC2
CD74
MYO10
CERCAM
ZDHHC13
IFNG
PFKFB3
COL1A2
IGKV3-15
ELF4
ZSWIM4
PTPN13
PAPLN
PDE5A
IGKV1-5
SLC44A2
SPON1
TGFA
MTMR2
SLC6A6
TMEM132A
PKM
FHOD1
VCL
FAM117B
ITPR3
S100A11
ITGA3
FBLIM1
OSBPL5
CCDC8
RARG
SYT13
MZB1
SSC5D
ARHGEF25
CYS1
MPEG1
PXDN
FAR1
TMEM159
MARVELD1
HLA-DRB1
S100A4
RASSF8
SCARF2
WARS1
DPYSL3
ABI2
AC004687.1
COL6A3
TRAV4
PDE1A
LXN
FAM102B
F3
VASH1
ARHGEF17
IGLV1-44
COL10A1
SEPTIN2
ZNF532
IGHV3-21
SELL
PRMT2
FGFR1
IGLL5
PRKX
MMP14
COL1A1
IGLV2-23
MFSD6
IGKV4-1
FCGR3A
DBNDD2
MSRB3
PDCD1
DZIP1
MXRA8
ENDOD1
CD79A
COL8A2
ID4
IGHV3-30
COL3A1
PLCD3
DZIP1L
NBEAL2
AC010547.2
TIMP2
SPRED1
LPAR2
MMP9
MLLT3
CRACD
IGKV1-27
ADAMDEC1
PDLIM7
IGHV3-23
AC008549.1
TRBV9
EPB41L4A
TOR4A
PLEKHG2
GUCY1A1
IGLV2-14
IGLV1-40
PIWIL4
SEPTIN1
BICC1
NIBAN2
ADA2
IGKV1-16
CCDC74A
KRT80
SULF1
CHD3
CHMP3
RNF24
HTRA3
LRRC8B
ADGRA2
MAML2
SFRP5
ALOX5
SFRP1
DLG3
RGS2
DBN1
AC104083.1
RIC8B
SLIT2
PLEKHB2
FA2H
MYLIP
TANC2
GUCY1B1
HLA-DRB6
ANXA3
PKDCC
AQP9
KCTD10
BHLHE41
LRRC25
ABCC1
IGHV1-69D
NCEH1
IGHV1-18
ADAMTS2
CARD16
CHST4
SLC44A3-AS1
MXRA5
TPRG1-AS1
PROM1
NEXN
ISLR
PIP5K1C
TP53I11
HEPH
JAM3
POSTN
LGALS2
EPHA3
CYBA
SLC15A3
FGFR2
MFSD10
CLIP3
PPFIBP1
PKHD1
CBL
ADGRG1
IGHV4-39
ZDHHC1
IGHG4
KIAA0753
PDP1
RHOV
THBS2
HLA-DQB1-AS1
IGLV3-21
ECM1
TBC1D10C
SPINT1
NEO1
LZTS1
TLCD3A
SCRN1
GPRIN2
UCA1
IGLV6-57
MITF
GEM
ITGB4
CFTR
IGLV3-1
PKD2
FMOD
PRSS22
AKAP7
IGHV5-51
COL12A1
NOTCH1
SERPINC1
LCP1
HAL
PRSS23
ZSWIM6
IGLV1-51
ARMCX2
CREB3L1
HEG1
ACSL5
GZMM
IGLV3-10
TGFB2
ANO9
HLA-DMA
FBN1
CD248
DUSP4
GLS
ZDHHC7
IGHJ3
IGHA1
IGHM
LPCAT4
IGF1R
SYDE1
C20orf194
IGLV3-19
MBOAT2
HPR
MMP2
IGKV1-9
RTL6
IGHV1-46
LOXL1
RNF145
MS4A4A
SP5
SOX4
DCXR
PELI1
CFAP221
PTGIS
S100A6
COL4A2
SLC37A3
LYPD6B
SLCO3A1
IGLV4-69
VEZT
PALD1
KRT19
IGHV3-74
IGHV3-73
ANK3
ADCY5
GALNT7
MOXD1
FZD7
B3GNT9
FJX1
MAP3K6
IGHV3-33
CSGALNACT1
PAMR1
RGS4
LIMCH1
UNC5B
AKT3
ADAMTS9
FSCN1
RCC2
DACT1
IGKV1-6
CCL3
ZBTB4
PLCB3
SLC34A2
MEDAG
RAPGEF5
RUSC2
CDH11
QSOX1
DDR1
AP3M2
SELENBP1
IGHV3-15
PFKP
NOL4L
LDLRAD3
TNFRSF21
SGPP2
PCDHGC3
SH3RF1
SERPINH1
CARMIL1
ERICH5
IGHV4-34
CPXM1
ARHGAP23
MECOM
TAP1
GFPT2
MMP7
PLD1
PNMA1
SLC4A3
PROC
MFAP2
LIF
TRBJ2-3
WWTR1
PEBP1
TBC1D9
HEYL
PLXNA1
SEMA6A
CTSK
SLC25A36
TNFRSF18
VEPH1
TMEM44
KCNJ16
EPHX1
ZNF618
CD38
SINHCAF
CRMP1
IGHV4-59
FOXF1
IRF1
LAMP5
WNT7B
KLF7
CREB5
TSPAN15
STK38L
C6orf132
TC2N
CD4
IGLV2-8
MAPRE1
HID1
B4GALT5
OLFML3
SLC7A1
RAB36
PTPN14
CSNK1E
SLC35F2
ADRA2A
HNF1B
ITGA2
PDE4A
EMILIN1
PSMB9
CDC42BPG
RAB6B
MAL2
IGHV3-48
LUM
EPS8L1
DTX3
C15orf39
PLAT
IGHV1-69
SELENON
GGTA1P
TMEM184B
IFT57
SPIRE1
RIMKLB
F2R
SH2D3A
IGLV2-11
TPBG
EZR
LAMA5
SLC12A2
PDGFD
LOXL2
CASP1
TACSTD2
PPP1R9B
ARHGEF38
DYRK2
MIDN
BCL2A1
MRTFA
COL8A1
YBX3
SLC18B1
NRARP
CTNND2
CRISPLD2
CTXN1
NCDN
EFEMP2
GBP1P1
ELOVL7
TNFRSF17
MDFI
NRP1
COL6A2
CTHRC1
DCDC2
ARNT2
MARK2
WDFY3
TCEAL3
HAND2
SPINT2
TPPP3
CDK19
CCL4L2
GJC1
CDO1
CYTH3
CDH1
ANXA4
PPP2R3A
HUNK
LTBP2
SLC24A3
IGKV3D-20
RHBDF1
ARAP3
PIGS
HOMER3
TNFAIP6
SLC25A24
KCNH3
EPB41L2
GLYCTK
PAFAH1B2
VANGL1
ACSM2B
LMCD1
KLHL29
BATF2
CD163
FOLR2
OSMR
MAP1B
ARNTL2
AP001189.3
ENSG00000261295
NOTCH3
ADH6
CD276
DSEL
SLC27A5
LRFN4
TMEM43
MN1
AEBP1
SNAI1
IGLV1-47
CLEC11A
CHSY1
ZNF496
WNK2
CCNG2
STMN2
ELK3
BGN
CCL2
CCDC9B
NUMBL
MGAT5
SH3PXD2B
IGHV3-11
LAMA4
GPRC5B
SH3GLB1
GLB1L2
ITGA9
CD79B
TGFBRAP1
STX3
ZMIZ1
FKBP9
GBP4
TMEM119
FAM171A2
COL9A2
AC020916.1
COL14A1
SLC47A1
TMEM165
SULF2
GPC4
TGFB1I1
COL4A1
SLC38A3
SLC16A7
FKBP10
SNAP25
COL5A2
SAMD11
DENND2A
VANGL2
SOGA1
SMARCD3
CYP1A2
FMNL2
PDGFRA
IGHV3-49
ITGA5
ARID5B
SRPX2
RTL8B
PRELP
TAX1BP3
TNS1
ASPN
IGHV3-66
PHF21A
CSRNP2
LMNB2
PAQR5
APOC1
MLXIPL
TRIP10
PLXDC2
PROSER3
HLA-DOB
ADAM17
CDCP1
TEAD2
SORD
CYB5A
ATP1A1
TWSG1
FRMD8
RAI1
STON1
C14orf132
ZNF292
BICD2
FOSL2
VPS37B
ASAP1
RELL1
C1orf116
IGLV7-43
PRKAR1B-AS2
IGHV1-2
TMEM87A
PIPOX
FUOM
PPP1R12A
CCN3
PODN
KNG1
HLA-DRB5
KLF15
MUC6
CES2
CES1
ITGAV
DEPDC1B
IFT52
FSTL1
SLFN13
C12orf49
TRBV29-1
DCHS1
SLC5A1
ISYNA1
METRNL
PRAP1
CBR1
RALB
LYPD6
CAVIN1
IGHV1-24
MIDEAS
AGRN
CCL16
CYP27A1
PLD2
PLSCR1
EPSTI1
TSPAN3
TMEM65
WSB1
KLRB1
LTBP4
AL355102.4
SPARC
F2
RAB3IP
MPZL1
IGHV4-31
SEC14L6
LRRC32
APP
IGHJ2
TUSC8
TF
IGKV3D-11
DMPK
EHF
ECE1
AC087482.1
MGP
IGLV8-61
FRMD6
SLIT3
SH3YL1
SARDH
AMD1
LPAR1
IFT140
LAMA2
PARVA
NAGS
AC015922.2
EPHB6
CYP4F3
LINC00342
TLCD5
CLSTN1
FHL3
PIM2
C4BPB
SLC45A4
ECI2
BACE2
CCDC102A
CLDN10
GCC2
GLIS2
RAVER2
XCL2
IGHA2
FIBIN
HJV
SIPA1L3
PCK2
CRIM1
HIF1A
ADI1
RBP4
SEMA4C
PPP1R14C
B2M
FBXL19
ASPDH
ALDH1L1
DCN
FRMD4A
SPINT1-AS1
TEAD4
KMT2A
MFGE8
TNIK
CNOT6
AL390719.2
PC
C1QTNF1
NOTCH2
TAP2
DUSP5
ANKS1A
CCDC6
RASSF9
P3H3
CCDC80
PRDM4
MAST4
ASAH1
DSG2
MAP4K3
MINDY2
EXOC6B
UTRN
IGKV2-30
HES4
CXCL6
RAB11A
GALNT3
ID3
IGKJ5
CPN2
ADAM9
ETV7
BTBD10
PAN3
SOD1
HLA-E
G6PC3
SPECC1
ENSG00000279312
TGFB2-AS1
SPHK1
ACSM2A
JAG2
CYP2D6
RAP1GAP2
HSD11B1-AS1
OSGIN1
PDLIM3
KLHL42
RAB11FIP5
ARF3
BTBD3
SEPTIN7
TRAK2
MACF1
ATN1
GJB3
ACOX2
SPEG
IGKV3D-15
RAVER1
MCAM
SPIN1
MYO1E
OLFM1
SRPX
TCTN2
PHIP
CDHR5
MST1
RTP3
ABLIM1
UACA
COMP
CASP2
PLXDC1
CCDC186
IGHV3-53
RAB25
RIN2
FILIP1L
APOC2
PLAGL1
KCNQ1
SLPI
KLC3
LARP6
PAM
C2
PTPRM
APOC4-APOC2
RCAN2
CEP170
TYRO3
ARHGAP1
TSPYL5
MAP3K1
SYNJ2
KRT7
IGFBP6
CD24
CCL8
ATF7
APOC3
OLFML2A
IGKV1-17
TACC1
USH1C
MMP11
EFNA5
AL049555.1
PLAAT4
ADAMTS5
NES
DCXR-DT
CHAD
DAO
RGN
CDH24
CDC42EP1
THY1
PSMB10
LIMA1
FRAS1
CAMSAP2
B3GNT7
AP1G2
OVOL2
IGKV1-8
MEGF6
C12orf75
LHFPL6
RHOJ
GLG1
SMARCA4
APOE
EVC
MSI2
EFEMP1
AHSG
IGHV4-28
FZD8
CCN4
TMEM87B
HSPG2
KLF5
B4GALNT3
DNAJC10
PDZD8
TIMP1
LDOC1
CD7
SMTN
RASAL2
VEZF1
CCDC3
P3H2
SPINDOC
TMX2P1
SLC38A1
CBX5
FOXF2
ARMCX1
ARL14
ENSG00000207834
ENO2
RALGAPB
RBPMS
APOA2
FAM171A1
SMURF2
MAT1A
AC116351.1
DLGAP4
CSPP1
BDH1
YWHAH
TMC4
LTBP1
PRPF38B
ENSG00000251164
ALKAL2
SERPIND1
NR1I3
AQP1
PPP1R15A
CMTM4
GGT5
ANXA5
TNC
HAAO
MAPK13
TBC1D22B
CAMK1D
DBH-AS1
IGKV2-24
CXCL14
RERG
MARCKSL1
MYO6
MOB3B
IDO1
UPB1
ENHO
AGXT
PIP4P2
AGMO
TINAGL1
SLC41A1
MYO1D
TRBJ2-7
IGLV9-49
MUC1
GRHL2
PLA2G7
TFPI2
PPP1R9A
ATP1B3
EHHADH
NUAK2
GGH
PLIN3
OXER1
CLCF1
TRAK1
EFNB2
SMARCA5
NXN
CRYL1
CD207
LRRC1
AL645608.7
NTM
LDHD
ITIH3
KLC2
AC055720.2
PRKCI
CABIN1
UGT1A1
CD93
CPB2
SLC6A12
MAP4K5
NLGN2
UBE2Q2
MICALL2
SPNS2
IGHV3-43
ADAMTS1
TM7SF2
KCNE4
AC027031.2
CAV1
PFKFB1
MOB1A
TFAP2A
FHL2
ETNK2
ESPN
RAB34
LPCAT1
IGHV3-7
SUSD6
F10
PTBP3
CHST1
ABCB4
HOOK3
BHMT2
AZGP1P1
TNFAIP2
CD58
JAML
IGSF3
SOD3
IGLV3-9
DAB2
THBS1
MBOAT4
ZNF142
AP000757.1
MYL9
ZC3HAV1L
COL6A1
RAI2
CTTNBP2
RBBP8
EDN1
ASGR1
PROCR
TCF12
SPART
AMOTL1
MELTF
SFRP4
BDKRB2
SULT1C4
CTSS
NSD3
TNFRSF19
NCS1
OXTR
CCN2
PISD
TAGLN
PSMB8-AS1
ZNF608
PODXL
SEMA5A
SWAP70
CCL15
CYP2J2
ABL1
ITGAL
C19orf38
IER3
MEX3C
ENSG00000237658
MYRF
F7
MIR8071-2
GAREM1
MEST
EBPL
MASP2
PDGFRB
IGHV3-13
MCU
ZNF506
SEPTIN8
SPAG1
C2CD4C
VGLL4
CCNI
IQANK1
SLC39A6
SULT2A1
F12
ABCC4
IGHV1-3
DMGDH
ADAM10
CCL19
PROM2
CEMIP2
B4GALNT4
DNM1L
LAP3
AZGP1
HNF4A
VAV3
BCAR1
RFWD3
DOCK6
AC245041.2
NEURL3
CMIP
AADAC
FAM222B
SMOX
YWHAZ
SLC4A11
KCTD17
CCN1
PTGFRN
PLPPR1
MAB21L2
PTPRS
ITIH1
HPD
VLDLR
TP53BP1
NAV2
RASEF
DSTYK
LRRN1
PTGR1
NPY1R
NPDC1
BTBD7
MPRIP
NAA40
LATS2
BATF
YTHDC1
PEAR1
GTF3C4
SH3RF3
HLA-B
CDK16
IGLV3-27
CDK17
IFFO2
CRABP2
MYH11
AC004540.1
PDE3A
ZNF587
LINC01485
ZBTB47
CSPG4
BTG1
CLIP2
KDM6B
CPVL
FXYD2
CYP2E1
LHFPL3-AS2
MAP3K21
BEX4
TPM2
NID2
BMP1
RNF144A
MSANTD3
ILDR1
MFAP4
LCN2
DAB2IP
ABHD17C
TUG1
CXCL12
NR2F2
GATAD2A
NFKB1
IGFBP5
ANKRD11
ITM2C
DYNC1I2
ARMCX6
IGHJ1
PPP2R2A
MAML1
KCNK5
DGAT2
PLXNA3
AGAP1
KHK
QPRT
IGKV2D-29
TRIB2
CPSF6
GOLGA7B
C2CD5
PPRC1
FNBP4
AC245041.1
TESC
IGSF23
PAFAH1B1
TRPV4
DCAF16
NRSN2
TFR2
AKR1C4
HLA-A
RUNDC1
AL365203.2
SKIL
ITPRIPL2
KRBA1
FBXO21
RBFOX2
TNPO2
HAO1
CTDSPL
MIR429
MEIS2
HOOK2
BMPR2
ZNF260
SOCS3
DSTN
IGHV3-64
CNTNAP2
HOOK1
BSPRY
ADH1B
SEPTIN5
FXYD1
PIEZO1
RASAL1
SLC39A10
TNFRSF1B
PCYT2
PLXNB3
MAMLD1
PFKM
USP30-AS1
SMAD5
IQCE
WDR91
EPCAM
SLC4A4
PLK2
ADORA2A-AS1
ENPP5
SRCAP
ZMYM4
SMAD6
SH3PXD2A
STMN3
KDF1
LIMS1
MINK1
ARRDC2
PDGFB
FAM201A
CHST10
FSTL3
TMEM61
SMAD7
ZNF609
TTC3
CNKSR1
SCTR-AS1
CSNK2A1
EPN3
LRBA
XPO7
TGIF1
FMO3
MYO5C
TM4SF1
DECR2
TMEM176B
IGLV4-60
PRR15L
CASTOR3
IGHV3-20
DPYSL2
EXD2
KANSL1L
C4BPA
POGLUT3
PRR12
PCGF3
MTTP
ZNF121
PXMP2
CXCL10
RIF1
NUFIP2
PARD6B
TMX3
TRBJ2-2P
AC011477.1
GABRP
KRT7-AS
KCNS3
BICDL2
LINC02331
PLP2
STX2
ACTN1
MAP4
PTPN12
ANKRD10-IT1
AP000757.2
STARD10
IER5L
AC016735.1
BRD1
CAND1
RYK
MMP24
EBP
GPX7
RBMS1
ITGB1-DT
KCTD9
SLC26A2
GULP1
KAAG1
EPHA2
TTR
LIMK2
TRIM45
LIFR
ESCO1
CFHR2
CCNJ
MFSD14B
C2CD4B
ANXA13
PRNP
MGST1
ETAA1
ARHGAP29
IGKV1-12
ILF3
LINC01146
ENSG00000278978
TES
FBXO34
PLA2G12B
CAMSAP1
INAVA
NDRG3
NPEPPS
HMGXB4
ECT2
EXOC1
PDGFC
APOH
KCTD15
LINC01836
ATP11B
CXCL11
ABCC2
EIF4ENIF1
ZDHHC23
EDIL3
AP001972.5
PRSS16
FOXS1
PLG
GBP1
HAGH
S100A14
LDB1
FAH
LEMD3
WDR60
ARMCX3
RBP5
AKAP10
GIGYF2
FBLN1
MPP3
SCCPDH
CYP2D7
PTPRG
PICALM
NRSN2-AS1
PIR
STK39
RASGEF1A
ZG16B
GLYAT
BCL9L
MSMO1
PSME2
RBM12
ADORA1
NTN4
TMEM72
KAT6A
ALDH1A3
LARP4B
ENSG00000281555
MRTFB
DHRS4
FOXJ3
LRIG3
CYBRD1
KCNJ8
MYO1C
DOCK5
NRM
MAU2
ENSG00000277054
RHOQ
PHETA2
MACIR
RNF19A
THBD
ZNF664
LRRC17
BBX
ESRP1
DENND2B
ZNF426
SPRY4
EFNB1
DHX15
IVNS1ABP
LINC00844
POLR2A
SP1
PPP1CB
ANGPTL3
SPATS2
YAP1
FNBP1L
SFTA2
B3GNT3
IGFBP7
NPAS2
SEPTIN11
PAH
SERPINE2
SERPINA10
BPTF
SCMH1
IGKV1D-17
ALDH1A1
MGLL
EVA1A
TSR1
MST1R
GTF2IP4
DBR1
ECHS1
MIER1
PPARD
DNER
C6orf141
CCL18
GPATCH8
SIN3B
ANG
UGT2B10
RERE
ANKIB1
NCOR2
CYP4F12
PAPSS1
TAOK1
SERPINF2
CNNM4
LINC00992
PKLR
CXCL13
ANKRD10
HSPB8
SPP1
A4GALT
XYLB
SLC12A8
SYNE2
ZFP36L2
TMEM156
SMIM22
BAZ2A
TRRAP
ALDH3B1
GMCL1
CHST13
MYADM
TSPAN18
NGFR
PREPL
KIAA2026
DYNC1LI2
TET3
TBX2
IL1R1
JRKL
YWHAQ
DHRS3
AFF1
CXCL1
TRIM32
VPS13C
MCL1
WARS2
ACVR1
TSPAN12
DMKN
AP000424.2
BAG3
KANSL3
TMEM163
NIPA1
NUAK1
CYP4F2
MYSM1
AMBP
DIP2B
TMEM245
PPP1R13L
RHPN2
CXCL8
AC040970.1
IGHV1-58
ZNF146
BTG2
LINC02188
PPIC
AL662795.2
EHD2
SLC25A6
KANSL2
LAD1
E2F3
CYP4F11
PTHLH
FAIM
TJP3
HKDC1
SVIL
PAWR
ZNF875
LRRN2
SLC10A1
IGKV2-29
APOA5
DDX6
ENSG00000205664
ENPP7
PHLDA1
NOS3
APPL2
ENC1
RNF169
TM6SF2
ANXA2P2
TCF3
CYTH2
SLC30A9
DAPK1
AFAP1L1
IGKV1D-13
CYP8B1
TRNP1
ASAP2
QSER1
AC113191.1
PNMA8A
NAPG
HINT2
PLEKHB1
TMPRSS6
ORC2
B3GNT2
KIF13B
SCAF11
BLVRB
CALU
CDYL
CDK2AP1
KIF5B
NRAV
ZNF561
BX322562.1
NCKAP1
ELN
PDE9A
UAP1L1
ABCB11
SPTLC1
TTYH2
ALDH4A1
FBLN2
NKD2
ANXA2
PTTG1IP
TMEM125
FUBP1
F13B
SUSD2
CCL25
WAPL
PKP3
DOCK1
CTNND1
SOCS5
IL27
CYP2A7
ZBTB38
CHPT1
TTC39A
CYP2B7P
SON
CUEDC1
HMGCS2
CHMP1B
PBX1
CRIM1-DT
PTH1R
SLC9A7
CLASP1
OSBPL9
GRAMD1B
PSME2P2
PCSK9
KIF26B
LZTS2
KIAA1217
RAB9A
RABGAP1
TRIO
CS
GPR176
CDCA7L
DHX40
PSMB8
MIR3685
OSBPL8
WDR3
PTK7
HNF4A-AS1
LAMC1
RNF44
GJA1
ATF7IP
SPRY1
AMOTL2
CBX6
DHRS4L2
BAMBI
FAM102A
MIB1
PHLDB2
FAM110C
KRAS
KIFC3
F2RL1
STK24
GARRE1
ITGB1
KMT2E
CRYAB
KANSL1
RARRES2
SUGP2
SLC22A15
ARFIP1
SUN1
DNM1
KIAA0895L
CAPN6
LINC01151
UBE2L6
KPNB1
BCL2L11
MSANTD4
ELK4
ANGPTL2
PTPRK
LMOD1
CHST14
SMAGP
SLC2A2
PRR36
NPNT
GALK1
C8A
PHF2
CIC
A1BG
GPR107
SLC22A9
ADNP2
INMT
DAAM1
EPS8
APOA1
TRIM33
AP2B1
VPS41
MIR135A1
SLC22A7
PDGFA
TMEM267
LSM14A
JCAD
DNAJC9
BMP6
MISP
PANX2
RPRD1A
SMAD3
TGFBR1
KCNF1
SAMD4B
C11orf96
DKK3
ARHGEF12
HSD17B6
PPP5C
SFRP2
DOP1B
PITPNM1
HIPK3
CD2AP
CAV2
ACSM5
ATP11A
AMMECR1L
KDM5C
WDR72
YPEL2
ZG16
DAGLA
CDC42SE1
SERPINA4
AC099684.2
GAMT
PRSS8
KLHL9
KIAA1671
ARSI
COL15A1
SRPK2
GALNT18
JAK1
UBA2
DDX17
C1orf210
AKR1C2
REST
AC021074.3
SLC49A4
MOGAT3
PLPP2
HCN3
RAB3D
GATA2-AS1
ELF1
CEACAM6
CNN1
CACHD1
GCNT4
ENSG00000232559
NFAT5
THSD4
BDP1
TIA1
PSME1
CCL13
FAM193A
TRDC
FCER1A
PLAAT2
EPC2
APOM
CYP7A1
FETUB
ZNF45
LIPH
ACTN4
TMEM176A
ADNP
SLK
AMDHD1
RUSC1
KDM5B
NIPBL
RALGAPA2
ME3
CCNT2
NSD1
DMTF1
CHST9
BAHCC1
RANBP2
SH3BP4
BCL2L1
DEGS2
STRN
ANKRD52
SGMS2
MYH9
SLC52A3
RAP1GAP
CICP14
SSH3
NCOA7
TMEM185B
C4orf48
RAB10
TULP3
ZNF12
HNRNPH1
SIGMAR1
ACTR2
TMCO3
EMP1
TMC5
AL354836.1
RNU1-70P
HILPDA
AL691482.3
DPP4
ASNS
CCAR1
DUOX2
NCAM1
NFIX
GNL3L
CEACAM7
ANKRD13C
CRACR2B
NECTIN4
DNAL4
IGFBP3
IL1RAP
SMARCAD1
GLYATL1
CST2
GSE1
FBH1
SMC5
LINC01702
ATOX1
VAMP5
HP
NPL
CCDC93
UROC1
WLS
ATRX
CAPRIN1
PPM1H
LEPROT
ONECUT1
SAPCD2
GGT6
ZNF320
MFSD14A
GAL3ST1
SEMA4B
ABCG5
PNN
AIF1L
C1orf115
HES1
TMEM181
EEF1E1
JUNB
TSKU
MED14
CA9
ERC1
ADD3
PRODH2
HLA-F
JADE1
PPP1R37
GRB7
USP1
TCEAL8
ENSG00000257151
ATP2C1
SMIM6
[truncated: 1,242 more rows]

## Sheet: cluster 2 and cluster 4
DEGs between cluster 2 and cluster 4
Genes
PTPN7
COTL1
CD27
CALHM6
SLAMF7
SASH3
GPSM3
ALDH3A1
CLDN2
PCED1B-AS1
RAC2
SELPLG
CORO1A
LCK
HAPLN3
SIRPG
JAK3
CD37
ARHGAP9
FERMT3
CD2
CD48
GPR132
TRAC
MAP4K1
CTLA4
CD6
PIK3CD
SNX20
VAV1
NCKAP1L
MYO1F
TRBV28
CD86
APOBEC3C
CD3E
CCR5
CD72
LAPTM5
DOK2
TIGIT
SLAMF8
BIN2
LCP2
PSTPIP1
SIT1
PARVG
ITGB2
HLA-DOA
HCLS1
TRBC2
RASAL3
CD300LF
CD53
CXCR3
ABI3
RAB31
SEMA4D
SYK
IL12RB1
ARHGAP30
SLAMF6
ARHGDIB
SLA
CD52
WAS
CYTIP
SLC7A7
CCL5
CD8A
WIPF1
FAM78A
RUNX3
HCK
ARHGAP25
ACAP1
S1PR4
HAVCR2
EVI2B
LILRB4
HLA-DMB
PILRA
UCP2
LILRB1
SPI1
IQGAP1
HLA-DQA1
GBP5
TNFSF13B
GNGT2
IGSF6
CYBB
CD3D
GLIPR2
GZMA
LSP1
NCF1C
THEMIS2
SH2D1A
ABR
PTAFR
CST7
AXL
SCIMP
C1orf162
CD247
CXCR6
SLA2
TMC8
GPR65
GNB4
CMKLR1
LST1
C1QB
MIR155HG
ICOS
TBX21
MYO1G
IKZF1
NFAM1
NCF1
BTK
PLCB2
CD8B
TNFAIP8L2
DOCK2
CD5
DOK1
IKZF3
PLEKHO2
EVI2A
UBASH3A
SPN
SEMA4A
IL10RA
CD96
IL18
PRF1
CD300A
CERKL
LILRB2
SAMSN1
DEF6
IL2RG
LY86
SH2D2A
CYTH4
IL18BP
DUSP2
PLA2G2D
GMIP
NAPSB
HLA-DPB1
MRC2
PYHIN1
NKG7
C1QC
PLEKHO1
C1QA
RNASE6
CXCR2P1
AIF1
DOK3
SLAMF1
AOAH
ZAP70
LAG3
PLEK
SFXN3
FMNL1
INPP5D
IGHGP
LBH
SIGLEC10
TRBV7-9
FGL2
LINC01871
ITGB2-AS1
CCL4
FYB1
TMEM51
APOBR
IL21R
NCF4
HVCN1
LTA
PIK3R5
TAGAP
TRBV20-1
CLEC12A
CD84
ZBED2
TYROBP
LGALS9
TRAF3IP3
GMFG
GZMB
TBXAS1
RCSD1
ASB2
HCST
COL16A1
ALOX5AP
DAPP1
MS4A6A
CD300C
IGHG3
CSF1R
AIM2
ARHGAP15
APOBEC3G
TRGC2
CARD11
AC004585.1
SEL1L3
OSCAR
FTH1P22
CD3G
GNA15
MTHFD2
CELF2
EBI3
MILR1
COL5A1
RGS1
IGKC
SYTL3
TUBB6
HLA-DRA
FGD3
ATP2A3
CLEC4A
HK3
CD180
PTPN22
LINC02446
TPM4
SIGLEC9
FCER1G
ZBP1
GZMH
FCGR1A
MICAL1
GZMK
PTPRC
CSF2RB
TUBA1A
RGS10
CTSW
IGKV3-11
IL4I1
ARL4C
IGKV3-20
FCMR
AC243960.1
PACS1
CLEC2B
SPOCK2
IGHG2
SRGN
IL2RB
CXCR4
AC015911.7
JCHAIN
HLA-DQB1
FCN1
IGLV3-25
FLNA
IGLC3
CXCL9
PMP22
IGHG1
MYOF
HLA-DPA1
SIGLEC1
IGLC2
FPR1
CD74
RHOH
LIMD2
IFNG
PFKFB3
FGD2
COL1A2
IL16
SDC3
IGKV3-15
ELF4
STK17B
MNDA
ADAP2
CLEC7A
IGKV1-5
UNC13D
CIITA
SLC6A6
PKM
EOMES
C16orf54
PRKCB
S100A11
ITGA3
FPR3
RASSF2
MZB1
GNG2
KCTD12
ADGRE5
TMSB4X
PPP1R18
MPEG1
PLAUR
SLC9A9
NCR3
GPR171
LINC02084
TMEM159
IL2RA
RASGRP1
MARVELD1
NCF1B
HLA-DRB1
S100A4
GPR68
PLEKHA2
WARS1
DPYSL3
AC004687.1
COL6A3
TRAV4
LXN
C3AR1
TLR8
VIM
IGLV1-44
IGHV3-21
SELL
LPXN
GIMAP4
IGLL5
MMP14
STING1
COL1A1
IGLV2-23
IGKV4-1
FCGR3A
ITGAX
PDCD1
MXRA8
CD79A
IGHV3-30
COL3A1
GAS7
ITK
SIGLEC7
PDE6G
FASLG
LINC01857
RAB33A
TIMP2
LPAR2
MMP9
CRTAM
GSTP1
LYL1
CMTM3
DOCK8
IGKV1-27
ADAMDEC1
PDLIM7
IGHV3-23
TRBV9
TOR4A
C1orf54
IGLV2-14
IGLV1-40
GAL3ST4
GPNMB
SEPTIN1
NIBAN2
ADA2
IGKV1-16
EMB
PRDM1
IFI16
HTRA3
EPHA1
CALHM2
TRBV5-1
EMILIN2
HPSE
ALOX5
TNFAIP8
MFNG
RGS2
PLAU
CCDC88B
LAIR1
PLEKHB2
HLA-DRB6
CD33
FXYD5
FGR
AQP9
BHLHE41
LRRC25
ABCC1
IGHV1-69D
NCEH1
IGHV1-18
ADAMTS2
CARD16
GPBAR1
TRAV12-2
SH3BP1
TRAV8-3
TRBV19
MCOLN2
ISLR
KCNN4
STK10
CCR1
POSTN
LGALS2
KCNK6
CYBA
SLC15A3
MFSD10
TRAV19
DOCK10
CXorf21
WDFY4
PIP4K2A
CLEC4E
IGHV4-39
EMP3
GPR183
IGHG4
THBS2
MAP7D1
HLA-DQB1-AS1
PCED1B
P2RY13
IGLV3-21
TBC1D10C
SPINT1
SCRN1
HLA-DQB2
IGLV6-57
LTB
NFE2L3
GEM
CLEC2D
IGLV3-1
LILRA5
FMOD
ADAM8
IGHV5-51
SERPINC1
LCP1
HAL
PTPN6
IGLV1-51
CREB3L1
NRROS
GZMM
IGLV3-10
ANO9
NAGK
HLA-DMA
DUSP4
IGHJ3
IGHA1
IGHM
LPCAT4
IGLV3-19
HPR
GBGT1
MCUB
TGFB1
CCR2
CD69
MMP2
IGKV1-9
IGHV1-46
LOXL1
PRKCH
RNF145
MS4A4A
TRBV6-1
DCXR
PTGER4
S100A6
SIGLEC14
FCGR2A
IGLV4-69
LPAR5
AC138207.5
KRT19
IGHV3-74
IGHV3-73
MOXD1
TRPV2
PDCD1LG2
IGHV3-33
SP140
FSCN1
RCC2
IGKV1-6
PREX1
CCL3
PLTP
QSOX1
SELENBP1
IGHV3-15
PFKP
MS4A7
IKBKE
TNFRSF21
CD244
DENND2D
IGHV4-34
MOB3A
TRBV4-2
CPXM1
TAP1
EHBP1L1
MMP7
MSR1
ZNF683
PNMA1
EGR2
DGKA
PROC
LIF
TRAV13-1
TRBJ2-3
IL24
TBC1D9
HNRNPA1P21
BASP1
CMTM7
CTSK
TNFRSF18
ATP13A2
PLK3
EPHX1
CD38
SYTL1
LFNG
LDHB
IGHV4-59
IRF1
TSPAN15
LIMK1
ARPC2
CD4
IGLV2-8
ST8SIA4
OLFML3
VASP
GYG1
CHST11
EMILIN1
TRAV12-1
PSMB9
APOBEC3H
IGHV3-48
OTULINL
LUM
IGHV1-69
GGTA1P
TMC6
AL590764.1
IGLV2-11
EZR
LPAR6
TRPM2
REG3A
LAT2
CASP1
TRAV21
CSF2RA
EPB41L3
PPP1R9B
RIPK3
BCL2A1
YBX3
APOBEC3D
TMSB10
GBP1P1
POU2AF1
TNFRSF17
NRP1
COL6A2
CTHRC1
CCND2
ST6GALNAC4
SPINT2
P2RY10
CCL4L2
AC018755.4
DRAM1
CDO1
FCHO1
CDH1
CD83
SERPINB9
IGKV3D-20
CCR7
SAMD9L
GYPC
HOMER3
GIMAP1
SLFN11
GLYCTK
PML
ACSM2B
BATF2
FLI1
CD163
FOLR2
OSMR
TRBV6-5
CTSC
ACSS1
STAT5A
SLC27A5
CAPG
AEBP1
CHST2
IGLV1-47
IMPDH1
IL7R
BGN
CCL2
SMIM10
TRBV4-1
IGHV3-11
CD79B
GBP4
TMEM119
S100B
AKNA
AC133065.3
SLC47A1
RASA3
STK17A
NRGN
SLC38A3
MLKL
FKBP10
MARCKS
SH3BGRL3
TRAFD1
FMNL2
PTGS1
IGHV3-49
SRPX2
PRELP
TAX1BP3
RAB42
ARHGEF2
IGHV3-66
MLXIPL
NLRC5
HLA-DOB
CEACAM21
TEAD2
IGHV3-72
IGLV7-43
CASP4
IGHV1-2
PIPOX
AP1S2
KNG1
HLA-DRB5
KLF15
ETS1
CES2
CNGA1
FSTL1
LGMN
TRBV29-1
SLC37A2
METRNL
PRAP1
CAVIN1
IGHV1-24
CLEC10A
CCL16
PLSCR1
EPSTI1
KLRB1
F2
RGS19
IGHV4-31
IGHJ2
TF
IGKV3D-11
RAB7B
NECAP2
STAT1
MGP
IGLV8-61
SARDH
OLFML2B
NAGS
CYP4F3
HK1
CLSTN1
MTHFD1L
GATA3
FHL3
HLA-DPB2
PIM2
BACE2
XCL2
IGHA2
HJV
PCK2
CSF1
RBP4
B2M
ASPDH
TRIM69
DCN
TEAD4
MFGE8
NIBAN1
ZNF385A
C1QTNF1
TAP2
DUSP5
P3H3
CCDC80
ASAH1
IGKV2-30
CXCL6
ID3
SLC1A5
IGKJ5
CPN2
POR
ETV7
HLA-E
CCRL2
SPHK1
ACSM2A
CYP2D6
VSIG4
ACOX2
HLA-DQA2
IGKV3D-15
SRPX
CDHR5
MST1
RTP3
NFKBIE
STAC3
IGHV3-53
APOC2
SLPI
CSF3R
STX11
APOC4-APOC2
SAMD9
IGFBP6
ANXA1
VSIR
CCL8
APOC3
IGKV1-17
ITM2A
PLAAT4
ATP2B2
SEC14L2
DCXR-DT
CHAD
P2RY6
DAO
RGN
THY1
PPT1
PSMB10
CTDNEP1
IGKV1-8
CD44
CD274
LHFPL2
IFNGR2
EFEMP1
AHSG
IGHV4-28
IGLV7-46
TIMP1
CD7
ARHGAP45
ARHGEF6
SLC38A1
TMSB4XP8
TREM2
ENSG00000207834
ENO2
APOA2
MAT1A
PELATON
GIMAP6
BDH1
ENSG00000251164
SERPIND1
IGHJ3P
NR1I3
GGT5
TRBV3-1
ANXA5
TNC
TMEM229B
HAAO
DBH-AS1
IGKV2-24
CXCL14
STAB1
MARCKSL1
MAL
IDO1
UPB1
ENHO
AGXT
CORO7
ENSG00000265714
TRBJ2-7
CLIC2
IGLV9-49
SLC7A8
PLA2G7
ALDH2
ATP1B3
EHHADH
OXER1
FAM110A
LYN
RHOG
PPM1M
LDHD
MTARC1
EVA1B
ITIH3
ENSG00000265517
CPB2
SLC6A12
IGHV3-43
TM7SF2
PFKFB1
CFP
ETNK2
ESPN
RAB3IL1
PRKAR1B-AS1
LPCAT1
IGHV3-7
F10
C5AR1
ABCB4
BHMT2
CCND3
AZGP1P1
TNFAIP2
JAML
SOD3
IGLV3-9
DAB2
THBS1
PLBD1
IL27RA
MYL9
COL6A1
METTL7A
NBL1
TST
PROCR
CTSS
APOL4
TAGLN
PSMB8-AS1
CCL15
CYP2J2
TLR2
ITGAL
C19orf38
IGKV3OR2-268
IER3
BAK1
PARVB
FABP5
TMEM243
TRBJ2-2
MSN
F7
PRKCD
MIR8071-2
NCF2
MASP2
KLF2
IGHV3-13
HGD
TRAF1
SULT2A1
F12
IGHV1-3
DMGDH
ADHFE1
CCL19
LAP3
AZGP1
HNF4A
AADAC
SMOX
YWHAZ
CYP3A4
CCN1
CFD
HPD
REC8
F11R
TIMD4
PTGR1
NPDC1
SH3BGRL
BATF
HLA-B
IGLV3-27
CYP4F22
LINC01485
CPVL
TPM2
IGLV3-16
MFAP4
GNLY
LCN2
CXCL12
IFI27L2
ITM2C
VOPP1
VCAM1
IGHJ1
IGHV2-26
IGKV1D-8
DGAT2
RAB20
KHK
IGKV2D-29
TESC
IGSF23
ARPC1B
MMD
TFR2
HLA-A
TRBJ2-1
PLAC8
HAO1
RGL1
SLC2A6
SOCS3
IGHV3-64
IGLV2-18
MARCO
ADH1B
FXYD1
IRF4
TNFRSF1B
IGLV10-54
TMIGD3
IGHV6-1
CYRIB
USP30-AS1
IGHV4-61
ADORA2A-AS1
CD19
RASSF5
FSTL3
FMO3
RRAD
TM4SF1
IGLV4-60
PRR15L
IGHV2-5
IGHV3-20
JSRP1
IL15RA
IGHV4-55
IRF8
PXMP2
CXCL10
TRBJ2-2P
ALDOA
CD1C
IGKV1-39
IER5L
ACTB
LEF1
SLC6A1
ACP5
ARHGAP4
TTR
LIMK2
ITGAM
RENBP
IGLC6
SLC2A3
CFHR2
CDKN2D
MDFIC
PRNP
PYCARD
RNASET2
IGKV1-12
PLA2G12B
MS4A1
APOH
DOCK11
CXCL11
RHBDF2
PLG
HSH2D
GBP1
FBLN1
CYP2D7
GPR34
IGLC7
GLYAT
BLVRA
PSME2
ARHGEF3
SYT7
ENSG00000277054
PTGDS
SLC16A3
DHTKD1
LINC00844
ANGPTL3
IGKV3-7
BPHL
IGFBP7
PAH
TOX
ARID3C
MATK
IGKV1D-17
ALDH5A1
PPP1R16B
SUGCT
CCL18
FMO4
PECR
ANG
ADA
CYP4F12
AKR1B1
PKLR
CXCL13
HSPB8
SPP1
SOCS1
GIMAP8
CHST13
IGHD
CES3
CXCL1
F5
CYP4F2
CXCL8
IGHV1-58
BTG2
CHI3L2
CLIC1
SPDYC
PFN1
TNFRSF4
SLC10A1
IGKV2-29
APOA5
TNFSF12
EGLN3
TM6SF2
RARRES1
IGKV1D-13
HSD17B8
CYP8B1
TRNP1
TMPRSS6
IGHV4-4
NBDY
GIMAP7
ABCB11
FBLN2
ANXA2
F13B
SMOC2
CCL25
CYP2A7
CYP2B7P
UNC93B1
ALDH6A1
CDC25B
HMGCS2
PLEKHA4
IGKV1D-16
SLC52A2
IGLV5-45
CAPZB
HSD11B1
PSMB8
ABCA6
HCP5
SELENOM
MX2
BAMBI
ACKR1
ACBD4
CRYAB
PHYH
AC097639.1
RNF19B
RIPK2
UBE2L6
MTHFS
ANGPTL2
IGHV2-70
SLC2A2
GPLD1
GALK1
GLT1D1
IGHD3-3
ABAT
A1BG
SLC22A9
INMT
BTD
APOA1
REG1A
MIR135A1
SLC22A7
CCL21
ISG20
IGKV5-2
C11orf96
APBA1
DKK3
HSD17B6
ENSG00000279496
SLC43A2
ALDH7A1
IGHV1OR15-2
ALAD
LAMP3
ICAM1
ZG16
SERPINA4
IGLV1-36
AC021074.3
MOGAT3
TMEM106A
CD209
TSPO
PALLD
CCL13
TRDC
BAAT
CYP7A1
FETUB
LGALS1
AMDHD1
IFI44
RPP25
PRXL2A
RORC
C4orf48
SELENOW
SNX10
PGRMC1
CD68
RNU1-70P
ASNS
PTN
MARVELD2
TNFRSF9
IGFBP3
GLYATL1
VAMP5
HP
NPL
SLC25A10
ABCG1
UROC1
IGKV2D-40
JUNB
LGALS3
CA9
CYP2A13
TTYH3
PPP1R1A
SLC2A1
SDC1
APBB1IP
HLA-F
TCN2
KIF2C
GLIPR1
ENSG00000275301
GPAM
GOLM1
ID1
ENG
CXCL5
AKR1C1
PON3
MMP12
FMO5
OTC
SH3KBP1
LRRC3
SECTM1
RPL39P40
TNFRSF11B
IGKV1OR2-108
KLHDC7B-DT
LGALS3BP
AOC4P
TMSB4XP4
ARG1
SHD
CD5L
CAPN5
CMTM8
ETV5
PLIN5
FRZB
BIRC3
ASCL2
MYBL2
GPX2
XDH
PIK3IP1
GLS2
PECAM1
CLDN14
GPT2
HLA-C
TSC22D4
BTN3A2
MASP1
PGLYRP2
MYC
CST1
SC5D
HPX
GNMT
VTN
CLDN1
TRIM16L
HMGA1
CCL3L3
A1CF
ABCC6P1
LINC01767
HK2
SMO
HPN
TKT
TSPAN4
RAPGEF4
PTP4A3
ADH4
GFI1
CAT
AC006329.1
HACD2
SERPINA5
SAMHD1
FABP3
MSC
F11
ENTPD8
SRC
NDN
MTARC2
ALDOB
RIDA
OAS2
CFHR5
EPHX2
SPP2
BHMT
CYP2A6
CCND2P1
LY96
EFHD2
LYZ
F13A1
C15orf48
AURKB
G6PD
DPYS
CLDN15
IFI44L
AL354872.1
SLC51A
FNDC5
APOB
CTH
SHMT1
PROZ
PRG4
CDC20
HLA-H
TRIM22
SERPINB1
AC008537.3
BANF1P2
IFITM1
DHRS1
TM4SF4
NTS
CPN1
INHBE
SNORD99
UCHL1
TCIRG1
PAG1
TAT
ACACB
HRG
AGTRAP
MX1
IGFALS
GCGR
SLC7A2
EVL
AGR2
IL6R
DUOXA2
VNN2
HSPA7
KCNJ5
PTGES
SLC38A5
HMOX1
PFN2
FDCSP
RNASE1
CETP
PHLDA2
STEAP1
SERPINA11
SLC38A4
TLCD4
IFI35
NPC2
GPT
CYP4A22
SLC6A8
CADM1
AP001065.3
LECT2
CHIT1
KLKB1
GSTA1
FOXA2
GYS2
TNFAIP3
DIO1
GM2A
KLF4
RRAS
F9
FYN
G6PC
GRN
LINC00261
AP001783.1
APOL3
FCN3
LY6E
ABRACL
INSIG1
AC083809.1
PON1
TRIM31
C8B
GSN
NR1I2
REN
NMI
MVP
TMPRSS3
BTN3A1
NMRAL2P
RDH16
ANKRD22
DPT
DPEP1
HPGD
MIR8071-1
TTC39C
ENO3
GJB1
AC023024.2
FTL
TMEM220
ALG1L
BTN3A3
OR2I1P
ACOX1
FYB2
SCP2
SAA4
SERPINA6
AC083841.1
MMUT
ADH1A
APOL1
GIMAP2
AL109918.1
LINC01436
ETNPPL
AFP
GBP2
CLDN3
SLCO2B1
CYTOR
TXNRD1
ACADSB
JPT1
PTTG1
GPR137B
GCK
AL161668.4
SMOC1
ACMSD
PCP4L1
TAPBP
CFHR1
IGKV6-21
TMEM82
SLC27A2
SORBS2
HLA-G
LINC01018
AL360181.1
CYP2C9
RAB32
PKIB
S100A9
KLHDC7B
CYP4A11
HLA-J
CLIC3
FTOP1
HSD17B14
CCL24
TRAPPC1
FOS
SOWAHA
ACOT12
SLC1A3
SLC7A5
MIR3682
AGT
TRIM16
SIK2
VMO1
APOL2
FBP1
INHBB
ISG15
TYMP
TRIM21
GPR37
UBD
TSTD1
HSD17B13
EGR1
LEPR
MAF1
MYCL
GATM
CPS1
HSPA6
CD40
IYD
C11orf54
GBP3
RELN
IFIT3
SLCO1B1
ANGPTL8
TRO
CCL20
SLC17A4
SRD5A1
RTN4RL2
SLC30A10
AFM
FAXDC2
ETV4
SCPEP1
CYP2S1
ADAMTSL4
REEP6
AASS
MMP1
FGGY
CHI3L1
COL18A1
AP000355.1
ASPH
MAB21L4
BST2
KRT23
FN3K
AC079466.1
OAS3
PROX1
HLA-S
RAMP1
TFF1
BCKDHB
AL391056.1
CGN
TTC36
CKS2
SLC25A15
PDK4
ATRN
PCK1
SLC39A5
DERL3
SERPINE1
CYP2B6
MT2A
IFI27
TFF2
HAO2
CNTFR
PCSK6
SAA2-SAA4
PRKAB2
PLEKHF1
PRODH
CGNL1
IRF6
S100A13
NNT
KCNAB2
ENTPD5
SOD2
HLA-U
INHBC
ALDH8A1
IFITM2
MPDZ
EPS8L3
PGC
HSPA1B
SAA1
NQO1
MAMDC4
CASC19
SLC28A1
TUBA4A
ENO1
THBS4
TOB1
ITIH2
C6
ANO1
CST3
NDRG1
MIR621
CERS2
CYP3A5
CXCL17
DHRS4-AS1
NNMT
MDK
TGM2
IFI6
AVPR1A
CRP
PLA1A
SNCG
CYP4V2
COX7B2
AKR1D1
SNHG6
SUSD3
TFF3
GHR
SLC22A1
IGF2
ABHD15
RAB17
ZFPM2-AS1
RPS4Y1
NDRG2
SLC41A2
CYP17A1
SDS
FBXO2
SAA2
S100A8
MT-ND4L
HOMER2
ANXA10
AL671277.1
S100P
AL354798.1
PLA2G2A
MT-ND5
GPD1
CLRN3
SKAP1
PPARGC1A
ERAP2
PLEK2
CYP2C8
UGT2B11
AP001324.1
A2M
G0S2
ELFN1
MTND4P20
IL32
ELOVL2
THRSP
SLC39A4
ME1
MT-ATP8
OLFM2
MT1G
HAMP
SPINK1
BBOX1
OGDHL
MPZ
PAGE2
TMEM92
PPP1R3B
MT1H
AL355512.1
MTND2P28
AC099509.1
LGALS4
SLC25A47
MT1E
HBA2
ANGPTL4
ERRFI1
RPL7P9
RETREG1
HBB
AKR1B10
MT1L
FGF21

## Sheet: cluster 3 and cluster 4
DEGs between cluster 3 and cluster 4
Genes
PTPN7
COTL1
CD27
CALHM6
SLAMF7
SASH3
GPSM3
ALDH3A1
CLDN2
PCED1B-AS1
RAC2
SELPLG
CORO1A
LCK
HAPLN3
SIRPG
JAK3
CD37
ARHGAP9
FERMT3
CD2
CD48
GPR132
TRAC
MAP4K1
CTLA4
CD6
PIK3CD
SNX20
VAV1
NCKAP1L
MYO1F
TRBV28
CD86
APOBEC3C
CD3E
CCR5
CD72
LAPTM5
DOK2
TIGIT
SLAMF8
BIN2
LCP2
PSTPIP1
SIT1
PARVG
ITGB2
HLA-DOA
HCLS1
TRBC2
RASAL3
CD300LF
CD53
CXCR3
ABI3
RAB31
SEMA4D
SYK
IL12RB1
ARHGAP30
SLAMF6
ARHGDIB
SLA
CD52
WAS
CYTIP
SLC7A7
CCL5
CD8A
WIPF1
PMEPA1
FAM78A
RUNX3
HCK
ARHGAP25
ACAP1
S1PR4
HAVCR2
EVI2B
RIPPLY1
LILRB4
HLA-DMB
PILRA
UCP2
LILRB1
SPI1
IQGAP1
HLA-DQA1
GBP5
TNFSF13B
GNGT2
IGSF6
CYBB
CD3D
GLIPR2
GZMA
LSP1
NCF1C
THEMIS2
SH2D1A
ABR
PTAFR
CST7
AXL
SCIMP
C1orf162
CD247
CXCR6
SLA2
TMC8
GPR65
GNB4
CMKLR1
SLC9A1
LST1
C1QB
MIR155HG
ICOS
TBX21
SLC22A11
MYO1G
IKZF1
NFAM1
NCF1
BTK
PLCB2
CD8B
TNFAIP8L2
DOCK2
CD5
DOK1
HDAC7
IKZF3
PLEKHO2
EVI2A
UBASH3A
SPN
SEMA4A
IL10RA
CD96
IL18
PRF1
CD300A
CERKL
LILRB2
SAMSN1
DEF6
IL2RG
LY86
SH2D2A
CYTH4
VCAN
SLC13A3
IL18BP
DUSP2
PLA2G2D
GMIP
NAPSB
HLA-DPB1
MRC2
PYHIN1
NKG7
C1QC
PLEKHO1
C1QA
RNASE6
CXCR2P1
FBXO31
AIF1
DOK3
SLAMF1
AOAH
ZAP70
LAG3
PLEK
SFXN3
FMNL1
INPP5D
IGHGP
LBH
SIGLEC10
TRBV7-9
FGL2
LINC01871
ITGB2-AS1
CCL4
FYB1
NCK2
FMNL3
TMEM51
APOBR
IL21R
NCF4
HVCN1
LTA
PIK3R5
CYP1A1
TAGAP
TRBV20-1
CD84
ZBED2
TYROBP
LGALS9
ANTXR1
TRAF3IP3
GMFG
GZMB
TBXAS1
RCSD1
ASB2
HCST
COL16A1
ALOX5AP
DAPP1
MS4A6A
CD300C
GLUL
IGHG3
CSF1R
AIM2
ARHGAP15
APOBEC3G
TRGC2
CARD11
AC004585.1
AC026765.3
SEL1L3
OSCAR
FTH1P22
CD3G
GNA15
MTHFD2
CELF2
EBI3
MILR1
COL5A1
RGS1
IGKC
SYTL3
TUBB6
HLA-DRA
RPL12P14
FGD3
ATP2A3
CLEC4A
AC087379.2
HK3
CD180
PTPN22
LINC02446
TPM4
SIGLEC9
LAMB1
AC046185.3
FCER1G
ZBP1
GZMH
FCGR1A
MICAL1
GZMK
PTPRC
CSF2RB
SYT11
TUBA1A
RGS10
CTSW
IGKV3-11
IL4I1
ARL4C
MEI1
IGKV3-20
FCMR
AC243960.1
PACS1
CLEC2B
SPOCK2
IGHG2
SRGN
IL2RB
CXCR4
UGT1A2P
AC015911.7
JCHAIN
HLA-DQB1
FCN1
IGLV3-25
FLNA
IGLC3
CXCL9
PMP22
IGHG1
MYOF
HLA-DPA1
SIGLEC1
IGLC2
FPR1
CD74
TBX3
RHOH
CERCAM
LIMD2
IFNG
PFKFB3
FGD2
COL1A2
IL16
SDC3
IGKV3-15
ELF4
STK17B
MNDA
PAPLN
ADAP2
KLHL6
CLEC7A
IGKV1-5
LINC01943
SLC44A2
UNC13D
CIITA
SLC6A6
PKM
FHOD1
EOMES
ITPR3
C16orf54
PRKCB
S100A11
ITGA3
FBLIM1
RHBG
FPR3
RASSF2
MZB1
GNG2
KCTD12
ADGRE5
TMSB4X
PPP1R18
MPEG1
PLAUR
SLC9A9
NCR3
GPR171
LINC02084
TMEM159
IL2RA
RASGRP1
MARVELD1
NCF1B
HLA-DRB1
S100A4
GPR68
AXIN2
PLEKHA2
WARS1
DPYSL3
AC004687.1
COL6A3
TRAV4
LXN
C3AR1
TLR8
VIM
IGLV1-44
IGHV3-21
SELL
LPXN
GIMAP4
IGLL5
MMP14
STING1
COL1A1
IGLV2-23
MFSD6
IGKV4-1
LINC01124
RGSL1
NOTUM
FCGR3A
ITGAX
PDCD1
MXRA8
CD79A
IGHV3-30
COL3A1
GAS7
METTL9
NKD1
TTC9
ITK
NBEAL2
SIGLEC7
PDE6G
FASLG
LINC01857
RAB33A
TIMP2
LPAR2
MMP9
CRTAM
GSTP1
LYL1
CMTM3
DOCK8
IGKV1-27
PRR5L
ADAMDEC1
PDLIM7
IGHV3-23
AC008549.1
TRBV9
TOR4A
PLEKHG2
C1orf54
IGLV2-14
IGLV1-40
GAL3ST4
GPNMB
SEPTIN1
BICC1
NIBAN2
ADA2
IGKV1-16
EMB
PRDM1
SULF1
CHD3
IFI16
HTRA3
EPHA1
CALHM2
TRBV5-1
EMILIN2
HPSE
ALOX5
TNFAIP8
DLG3
MFNG
RGS2
DBN1
PLAU
CCDC88B
LAIR1
HLA-DRB6
PKDCC
FXYD5
FGR
AQP9
CTNNA2
VEGFB
BHLHE41
LRRC25
ABCC1
IGHV1-69D
NCEH1
IGHV1-18
ADAMTS2
CARD16
GPBAR1
SULT4A1
TRAV12-2
AC078993.1
SH3BP1
TPRG1-AS1
TRAV8-3
TRBV19
MCOLN2
ISLR
SLC5A6
KCNN4
STK10
CCDC196
CCR1
POSTN
LGALS2
KCNK6
CYBA
SLC15A3
FGFR2
MFSD10
TRAV19
DOCK10
CXorf21
WDFY4
PIP4K2A
ADGRG1
CLEC4E
IGHV4-39
EMP3
SLC6A2
GPR183
IGHG4
GRPR
PRKCQ
THBS2
MAP7D1
HLA-DQB1-AS1
PCED1B
P2RY13
IGLV3-21
TBC1D10C
SPINT1
AC084375.1
TRAPPC13P1
ODAM
HLA-DQB2
NUDT6
IGLV6-57
LTB
NFE2L3
GEM
CLEC2D
IGLV3-1
LILRA5
FMOD
ADAM8
IGHV5-51
SERPINC1
LCP1
HAL
PTPN6
GRK3
IGLV1-51
CREB3L1
MGC32805
NRROS
HEG1
ACSL5
GZMM
IGLV3-10
ANO9
NAGK
HLA-DMA
FBN1
CD248
DUSP4
GLS
SLC1A2
IGHJ3
ABHD1
IGHA1
IGHM
LPCAT4
PDE7A
IGLV3-19
HPR
PARP8
MCUB
TGFB1
SLC22A12
CCR2
CD69
MMP2
IFNGR1
IGKV1-9
IGHV1-46
LOXL1
MS4A4A
SP5
SOX4
TRBV6-1
DCXR
PELI1
PTGER4
S100A6
COL4A2
ARHGAP18
SIGLEC14
FCGR2A
IGLV4-69
TCF7L1
SFT2D1
LPAR5
THSD1
AC138207.5
KRT19
IGHV3-74
IGHV3-73
MOXD1
TRPV2
PDCD1LG2
IGHV3-33
SP140
FSCN1
RCC2
ACSS3
DYNC1I1
IGKV1-6
PREX1
CCL3
C1QTNF3
PLTP
QSOX1
DDR1
SELENBP1
IGHV3-15
MS4A7
IKBKE
TNFRSF21
DENND2D
SERPINH1
ERICH5
IGHV4-34
MOB3A
TRBV4-2
CPXM1
SEPTIN4
TAP1
EHBP1L1
MMP7
MIR325HG
MSR1
PLD1
ZNF683
PNMA1
LGR5
EGR2
DGKA
PROC
MFAP2
LIF
TRAV13-1
TRBJ2-3
NRXN2
PEBP1
ATP6V0E2
HNRNPA1P21
HEYL
BASP1
CMTM7
PLXNA1
CTSK
TNFRSF18
ATP13A2
EPHX1
CD38
SYTL1
LFNG
LDHB
IGHV4-59
IRF1
TSPAN15
LIMK1
TC2N
ARPC2
CD4
IGLV2-8
MAPRE1
ST8SIA4
HID1
OLFML3
VASP
GYG1
PDE4A
CHST11
EMILIN1
TRAV12-1
PSMB9
MAL2
APOBEC3H
IGHV3-48
OTULINL
LUM
DTX3
C15orf39
TSC22D1
IGHV1-69
SELENON
GGTA1P
TMC6
TMEM184B
AL590764.1
HEPACAM
F2R
IGLV2-11
EZR
SLC12A2
DGKZ
LPAR6
TRPM2
REG3A
LAT2
CASP1
TRAV21
CSF2RA
EPB41L3
PPP1R9B
RIPK3
MIDN
SOWAHD
ARHGAP27
BCL2A1
YBX3
SLC18B1
APOBEC3D
CTNND2
CRISPLD2
TMSB10
EFEMP2
GBP1P1
POU2AF1
ELOVL7
TNFRSF17
TRBV2
ANKRD13D
MDFI
COL6A2
CTHRC1
TRAV12-3
CCND2
ST6GALNAC4
HSD17B4
HSDL2
TCEAL3
SPINT2
P2RY10
CERS5
CCL4L2
AC018755.4
DRAM1
CDO1
FCHO1
AC090150.1
NUBPL
CDH1
VSTM4
CD83
SERPINB9
LTBP2
AMACR
IGKV3D-20
CCR7
SAMD9L
GYPC
TERB2
PIGS
HOMER3
GIMAP1
SLFN11
SLC25A24
EPB41L2
ADRB2
ACSM2B
APOC4
BATF2
FLI1
CD163
FOLR2
ARNTL2
MME
TRBV6-5
CTSC
ADH6
UGT1A4
CD276
ACSS1
STAT5A
AC136621.1
SLC27A5
CAPG
AEBP1
CHST2
IGLV1-47
CLEC11A
ZNF503
ZNF496
NEK3
IMPDH1
STMN2
IL7R
AQP6
BGN
CCL2
SMIM10
TRBV4-1
CCDC88C
IGHV3-11
TMCC1
CD79B
STX3
RABL6
GBP4
TMEM119
S100B
AKNA
COL9A2
AC020916.1
AC133065.3
COL14A1
SLC47A1
EPHB2
SULF2
RASA3
RCAN3
PACRG
NRGN
COQ8A
FKBP10
COL5A2
MARCKS
SH3BGRL3
TRAFD1
CYP1A2
PDGFRA
NMT2
PTGS1
IGHV3-49
ITGA5
RTL8B
PRELP
TAX1BP3
RAB42
ASPN
ARHGEF2
TCF7
IGHV3-66
LMNB2
PAQR5
MLXIPL
NLRC5
HLA-DOB
RASL10B
CDCP1
TEAD2
SORD
CYB5A
ATP1A1
UGT1A3
IGHV3-72
GLDC
LAMA3
ANKRD13A
PLXND1
IGLV7-43
CASP4
IGHV1-2
PIPOX
PODN
MAP3K8
KNG1
HLA-DRB5
KLF15
ETS1
S1PR2
CES2
CES1
DEPDC1B
IFT52
FSTL1
SLFN13
LGMN
C12orf49
ALAS1
TRBV29-1
SLC37A2
ISYNA1
METRNL
TMEM150C
PRAP1
HIBADH
SULT1B1
CBR1
IGHV1-24
CLEC10A
AGRN
CCL16
CYP27A1
SIAH2-AS1
EPSTI1
TSPAN3
LSR
WSB1
KLRB1
LTBP4
HLF
AL355102.4
SPARC
RGS19
RASSF3
IGHV4-31
APP
IGHJ2
TUSC8
IGKV3D-11
RAB7B
AC087482.1
STAT1
IL4R
MGP
IGLV8-61
PANX1
SLCO1B3
OLFML2B
NAGS
EPHB6
CYP4F3
CPLX2
HK1
CLSTN1
MTHFD1L
GATA3
FHL3
HLA-DPB2
PIM2
C4BPB
GLIS2
XCL2
IGHA2
HJV
PCK2
CRIM1
CSF1
ADI1
RBP4
AC120042.1
ASPDH
LINC01186
ALDH1L1
DCN
SPINT1-AS1
MFGE8
NIBAN1
TNIK
PC
ZNF385A
TAP2
DUSP5
P3H3
CCDC80
MTHFD1
AC083849.1
ASAH1
DSG2
RNF166
IGKV2-30
DISP1
CDC14B
ID3
AOX1
SLC1A5
IGKJ5
CPN2
POR
ETV7
SOD1
HLA-E
CBLN4
ABCG2
SPHK1
ACSM2A
CYP2D6
ACKR2
HSD11B1-AS1
OSGIN1
NFATC2
AL161645.1
VSIG4
GPRIN3
SLC43A3
AR
SLC12A1
ACOX2
HLA-DQA2
IGKV3D-15
MYO1E
AC005550.2
CDHR5
RTP3
NFKBIE
RAP2B
OSBPL3
ABLIM1
ECM2
COMP
STAC3
IGHV3-53
FAM43A
SLPI
AC011591.1
PAM
PRAG1
CSF3R
STX11
RCAN2
SYNJ2
ENSG00000261685
KRT7
TNRC6C-AS1
IGFBP6
CD24
DSG1
ANXA1
VSIR
PGF
CCL8
APOC3
IGKV1-17
ITM2A
USH1C
MMP11
PLAAT4
TMEM100
SEC14L2
DCXR-DT
P2RY6
DAO
RGN
RCN3
CDC42EP1
THY1
PPT1
PSMB10
MACROH2A1
AP1G2
GPHN
SLC6A13
EXPH5
BAIAP2L1
IGKV1-8
C12orf75
AC007406.2
INAFM2
IFNGR2
EFEMP1
AMIGO2
DEPDC7
UBXN10
AHSG
IGHV4-28
IGLV7-46
KLF5
TIMP1
LDOC1
LINC00886
CD7
CYRIA
ARHGAP45
ARHGEF6
GLTP
SPINDOC
WDR54
TMSB4XP8
TREM2
ENSG00000207834
ENO2
FAM118A
APOA2
FAM171A1
MAT1A
PELATON
CNPY4
GIMAP6
BDH1
TMC4
ENSG00000251164
SERPIND1
ZDHHC14
IGHJ3P
NR1I3
CDH22
GGT5
TRBV3-1
ANXA5
TTC38
TNC
MAPK13
CAMK1D
FGF2
IGKV2-24
CXCL14
STAB1
MARCKSL1
MAL
IDO1
UPB1
ENHO
AGMO
ENSG00000265714
MYO1D
TRBJ2-7
CLIC2
IGLV9-49
ASPSCR1
PLA2G7
ALDH2
EHHADH
GGH
PLIN3
ZNF648
OXER1
FAM110A
RHOG
CD40LG
CRYL1
LRRC1
PPM1M
LDHD
EVA1B
FCHSD1
ENSG00000265517
AC055720.2
UGT1A1
TGIF2
CPB2
SLC6A12
UBE2Q2
IGHV3-43
TM7SF2
SRARP
UBXN10-AS1
PFKFB1
PREB
CFP
CRYZ
ETNK2
RAB34
RAB3IL1
PRKAR1B-AS1
LPCAT1
AC239800.2
IGHV3-7
F10
C5AR1
ABCB4
ABHD6
BHMT2
ACSL6
BOK-AS1
ARRB2
JAML
IGSF3
SOD3
RSPO2
IGLV3-9
DAB2
THBS1
WASHC3
PLBD1
SLC16A11
IL27RA
MYL9
COL6A1
METTL7A
AC098934.1
RBM38
TST
ASGR1
AMOTL1
MELTF
CTSS
KCNU1
TNFRSF19
CCN2
APOL4
TAGLN
PSMB8-AS1
CILK1
CYP2J2
UPP1
TLR2
FURIN
ITGAL
IGKV3OR2-268
IER3
BAK1
LINC02587
FABP5
TMEM243
PNP
NADK2
TRBJ2-2
ANKRD37
ENSG00000237658
F7
NIPSNAP2
PRKCD
SPARCL1
MYRIP
MIR8071-2
NCF2
MEST
EBPL
MASP2
KLF2
IGHV3-13
HGD
RUNDC3B
SULT2A1
ZYX
F12
IGHV1-3
DMGDH
ADHFE1
CCL19
CEMIP2
HMGN1
INSIG2
AZGP1
HNF4A
NEURL3
CCDC170
AADAC
SMOX
YWHAZ
CYP3A4
KCTD17
DNMT1
CFD
PLPPR1
MMP19
HPD
REC8
NAV2
TIMD4
PTGR1
ADCY8
TLNRD1
FAM8A1
STAT4
SNHG12
SH3BGRL
BATF
ARHGEF1
KIAA0040
HLA-B
IGLV3-27
CYP4F22
LINC01485
BTG1
GPC6
CPVL
FXYD2
UGCG
CYP2E1
BEX4
TPM2
BMP1
IGLV3-16
MFAP4
GNLY
LCN2
RXRG
CXCL12
ZNF385D
IFI27L2
ITM2C
VOPP1
TIMM17A
RAB8B
VCAM1
AC008966.1
IGHJ1
IGHV2-26
KCNK5
IGKV1D-8
CHMP4B
CEP55
RAB20
KHK
IGKV2D-29
TCEAL1
TRIB2
FAM53B
LRP10
TESC
IGSF23
ARPC1B
SLC22A4
TRPV4
MMD
NRSN2
TFR2
HLA-A
TRBJ2-1
MERTK
EPDR1
PLAC8
GRHPR
MOCS2
HAO1
TTPA
ALDH3A2
SLC2A6
UNC119
SOCS3
LIVAR
IGHV3-64
IGLV2-18
MARCO
CNTNAP2
NREP
CPPED1
C9orf152
ADH1B
FXYD1
IRF4
TNFRSF1B
IGLV10-54
TMIGD3
HABP4
ANKFN1
IGHV6-1
USP30-AS1
EPCAM
FKBP1A
SLC4A4
IGHV4-61
ENPP5
STMN3
CD19
RASSF5
KDF1
TLE3
SLC12A9
SORD2P
ARRDC2
AC004862.1
FSTL3
RHOBTB1
SLC23A2
RDH5
ENSG00000272511
FMO3
RRAD
DECR2
IGLV4-60
PRR15L
IGHV2-5
IGHV3-20
TRAT1
JSRP1
IL15RA
C4BPA
ST3GAL6
IGHV4-55
MTTP
IRF8
ZDHHC20
CXCL10
VEGFD
ENSG00000260822
ACOT13
TRBJ2-2P
ALDOA
FRMD3
PLP2
CD1C
IGKV1-39
EIF4E3
STARD10
AC016735.1
MMP24
GPX7
ACP5
ARHGAP4
ITGAM
TAF1A-AS1
RENBP
AMER1
IGLC6
SLC2A3
CFHR2
CDKN2D
ANXA13
TAMALIN
PRNP
PYCARD
RNASET2
MGST1
IGKV1-12
LINC01146
PAGE4
RN7SL138P
TMED3
INAVA
ECT2
MS4A1
C3orf85
APOH
CXCL11
BNIP3
ABCC2
RNF43
ARRB1
AP001972.5
FOXS1
PLG
HSH2D
GBP1
HAGH
ARHGEF28
S100A14
SH3GL3
ARMCX3
AC079360.1
FBLN1
DLGAP1-AS1
GPR34
IGLC7
GLYAT
ITPR2
MSMO1
BLVRA
AL138826.1
TPST1
PDK3
GPD1L
KCNJ8
NRM
SYT7
ENSG00000277054
PTGDS
TUT7
PRXL2B
SLC16A3
IL34
AC137723.1
FES
STXBP2
DHTKD1
AL161785.1
AC004832.5
LINC00844
RHBDL3
NCALD
ANGPTL3
IGKV3-7
B3GNT3
BPHL
IGFBP7
PAH
SERPINE2
SERPINA10
MATK
QDPR
IGKV1D-17
ALDH1A1
ALDH5A1
MGLL
AC114947.1
SLC25A42
PRMT1
EVA1A
ABCC6
CES5A
CCL18
FMO4
PECR
ANG
UGT2B10
ADA
AKR1B1
PKLR
CXCL13
NUDT7
AC106782.4
SLC12A8
FAM169A
SOCS1
TMEM156
SMYD2
CHN2
HYAL1
IGHD
CES3
PLXNC1
PIF1
CDK6
FNBP1
IL1R1
CHAF1B
DRD1
CXCL1
F5
GTSE1
TSPAN12
DYNLT1
BPNT2
DNAJC4
CYP4F2
HTR2B
EFR3A
SLC27A3
HADH
TMEM245
CXCL8
IGHV1-58
BTG2
MCEE
LINC01942
PHF19
AL133520.1
CLIC1
LAD1
CYP4F11
SPDYC
PFN1
SERTAD4-AS1
TJP3
HKDC1
HGF
TNFRSF4
CREB3
VRK1
SLC10A1
IGKV2-29
APOA5
PCTP
IRS1
ATP8B2
PHLDA1
DTNBP1
TNFSF12
SLC15A1
EGLN3
ARPC3
TM6SF2
SFI1
FOXD2-AS1
SLC17A9
IGKV1D-13
HSD17B8
CYP8B1
TRNP1
PLEKHB1
BLVRB
IGHV4-4
BCL6
NBDY
GIMAP7
PDE9A
UAP1L1
ABCB11
ALDH4A1
FBLN2
KLK4
ACTN2
F13B
SMOC2
SUSD2
CCL25
CYP2A7
ZBTB38
CYP2B7P
RNLS
CDCA4
UNC93B1
ENSG00000280298
ALDH6A1
UHRF1
CDC25B
NCAPD2
CRIM1-DT
PLEKHA4
KIF23
IGKV1D-16
SLC52A2
IGLV5-45
PCSK9
B3GALT4
LRRC37A7P
HSD11B1
PSMB8
PCBD1
COL7A1
ABCA6
AHR
HNF4A-AS1
CRLS1
HCP5
SELENOM
AL021707.6
BAMBI
ACKR1
FAM110C
MIS18A
ACBD4
F2RL1
LINC02637
EIF4EBP3
REEP4
SIAH2
ARL2
CUX2
FNIP2
BOK
SMPD2
RNF19B
RHNO1
RIPK2
LINC01151
UBE2L6
FUS
TSPAN5
LMOD1
IGHV2-70
SLC2A2
C8A
GLT1D1
IGHD3-3
ABAT
ADAP1
SMPX
DAAM1
APOA1
REG1A
SLC22A7
DCUN1D5
RBM24
UST
FAM210B
C1orf53
RFC2
MISP
PANX2
UBE2QL1
GTF3C6
CCL21
ABHD14B
ISG20
ZMYND12
IGKV5-2
HSD17B6
SLC66A3
ENSG00000279496
OSTF1
AQP11
SLC43A2
CAV2
SIPA1
ACSM5
MKI67
BLCAP
IGHV1OR15-2
ALAD
LAMP3
ICAM1
KIAA0930
SALL2
IGLV1-36
AC099684.2
PRSS8
AC138207.3
SEPTIN6
TACC3
C1orf210
AKR1C2
LINC02768
AC021074.3
SNHG1
LYPLAL1
GNG5
OAZ1
TMEM106A
CD209
LMNB1
CCL13
PARM1
TRDC
PLAAT2
BAAT
MYH3
AFMID
SHISA4
LGALS1
AMDHD1
BMP4
RPP25
PRXL2A
ROCK2
HHIPL2
SCG5
P2RX4
LINC01549
SH3BP4
AP000593.3
RORC
MARCHF8
AC006001.4
CA5A
TUBAP5
SELENOW
PGRMC1
RNU1-70P
DPP4
LRP1
ASNS
PTN
DUOX2
NFIX
AC093673.1
CRACR2B
IGFBP3
CIB2
GLYATL1
SLC45A3
ACAA1
IQGAP2
LINC01702
HP
SLC16A1
RANGAP1
ABCG1
CAAP1
UROC1
WLS
IGSF8
GAL3ST1
RAD51
IGKV2D-40
TLDC2
ABHD11
SPAG5
LINC02029
JUNB
FANCI
LGALS3
TSKU
CA9
AKR1C6P
PAK1
TTYH3
PPP1R1A
SDC1
PRR11
APBB1IP
HLA-F
CENPX
TCN2
KIF2C
ENSG00000275301
TCEAL8
GPAM
AC133644.1
SDSL
AC036176.1
SHF
PI3
KIF18B
KIF11
MINPP1
Z82246.1
MIA3
ID1
AKR1C1
EBF4
MMP12
FMO5
OTC
RELB
NUGGC
FAM83G
SECTM1
RPL39P40
SSTR1
STPG3
IGKV1OR2-108
FBLN5
LGALS3BP
AC021146.9
NCAPH
NUDT1
AC006254.1
TMSB4XP4
SHKBP1
TLR4
VNN1
TNS3
CD5L
XCL1
ETV5
DNAJC12
FRZB
PNPO
BIRC3
MYBL2
GPX2
GREB1
SLC30A2
PIK3IP1
GNPDA1
RAB27A
SLC20A1
SLC38A2
LINC02381
CA14
GPT2
PLK1
HLA-C
SLC13A5
GABARAPL1
CYP3A7
TROAP
CMBL
MASP1
AL157373.2
PGLYRP2
MCM4
ENSG00000236066
LIG1
TBX4
PRKAA2
TRIM47
COBLL1
CST1
SC5D
HPX
CENPA
CFHR4
TRIM16L
HMGA1
PLPP1
CES4A
CCL3L3
SDCBP2
A1CF
AC026401.3
PHYHIPL
BUB1B
P3H4
LIN7A
CCNB2
ANKS4B
DLGAP5
DSN1
PTP4A3
TRIP6
TUBA1C
LACTB2
ADH4
CAT
OAF
SAMHD1
FABP3
ABHD12
MSC
SYBU
F11
SALL1
CENPW
NDN
VAMP8
SMIM32
MTARC2
NECTIN2
RIDA
MAN2B1
CFHR5
EPHX2
ADORA2BP1
PLEKHG6
BHMT
CES1P1
LY96
GNAZ
EFHD2
ARSD
F13A1
UGT2B4
IGHV2-70D
C15orf48
VIL1
IDNK
HS6ST1
AURKB
G6PD
AC093010.2
TCEAL9
TRIP13
DPYS
RDH12
ENSG00000225704
CKAP4
RBP1
LBX2-AS1
AL354872.1
FANCE
APOB
C16orf70
CTH
SNRPD1
SHMT1
PEX11G
PRG4
CDC20
SLC30A1
NPTX2
AC025884.1
DTX4
LINC01831
HLA-H
PFDN4
TMEM189
CXCL16
FAT1
TRIM22
GFRA1
AC099850.3
ARID3A
GNAI1
CDK4
ORC1
PAFAH1B3
LAMA5-AS1
IFITM1
PCOLCE
AC244669.1
TM4SF4
NTS
GINS1
NXT1
ADAMTSL2
IER2
THNSL1
STK26
ARHGAP11A
INHBE
ADRA2C
CHST7
CDCA5
SNORD99
UCHL1
CDC45
TCIRG1
PAG1
TAT
AGTRAP
APLNR
PPARA
CDC6
AGPAT2
IGFALS
OGFR
UBE2C
SHH
TMEM64
FGFR3
SLC13A2
ERMAP
AGR2
SELENOP
IL6R
ZBTB18
DUOXA2
EZH2
VNN2
HSPA7
FANCG
NUSAP1
RBP7
HMOX1
NFIA
PFN2
FDCSP
RNASE1
PHLDA2
ARID5A
SH3D19
MARCHF9
STEAP1
TENM2
SUSD4
GCAT
TPX2
TLCD4
CNN2
PALM
TNFRSF14
NPC2
GPT
SLC16A12
SLC25A13
CAVIN3
MCM3
ZNF83
CYP4A22
IGF2BP2
CADM1
TMEM192
TMEM254
AADACP1
CDCA8
RFC4
KLHDC9
FAM241B
LECT2
BLMH
CHIT1
GPR88
RTL8A
TOX3
NPR2
GCLC
KAT2B
FOXA2
KLHL21
[truncated: 646 more rows]
